# Supplementary material for: Effects of crystallographic and geometric orientation on ion beam sputtering of gold nanorods
Source: Sci Rep. 2018 Jan 11;8:512. doi: 10.1038/s41598-017-17424-9 (PMC5765137; doi:10.1038/s41598-017-17424-9)
Supplement: Supplementary file 4 — MDRANGE channelling map data file [file 41598_2017_17424_MOESM4_ESM.csv]

Res	0	0	f	0.0018	+-	0.0006	R	110.158	+-	17.1006	FDn	20727.6	+-	419.941	M	0	0	1
Res	1	0	f	0.0012	+-	0.00049	R	126.901	+-	23.7093	FDn	20183.4	+-	587.998	M	0.02	0	1
Res	2	0	f	0.0026	+-	0.000721	R	80.1577	+-	12.8062	FDn	31881.5	+-	327.215	M	0.03	0	1
Res	3	0	f	0.003	+-	0.000775	R	102.749	+-	15.3035	FDn	56358.7	+-	583.251	M	0.05	0	1
Res	4	0	f	0.0058	+-	0.001077	R	128.699	+-	8.53277	FDn	79685.7	+-	337.239	M	0.07	0	1
Res	5	0	f	0.0084	+-	0.001296	R	119.502	+-	7.70019	FDn	95386	+-	631.762	M	0.09	0	1
Res	6	0	f	0.008	+-	0.001265	R	93.4447	+-	7.55054	FDn	98152.9	+-	433.626	M	0.1	0	0.99
Res	7	0	f	0.008	+-	0.001265	R	113.397	+-	8.41348	FDn	95918.4	+-	870.425	M	0.12	0	0.99
Res	8	0	f	0.0088	+-	0.001327	R	114.151	+-	7.7607	FDn	101050	+-	582.433	M	0.14	0	0.99
Res	9	0	f	0.0082	+-	0.001281	R	120.483	+-	6.88688	FDn	92897	+-	1448.84	M	0.16	0	0.99
Res	10	0	f	0.007	+-	0.001183	R	112.865	+-	10.3616	FDn	86023.8	+-	467.636	M	0.17	0	0.98
Res	11	0	f	0.0056	+-	0.001058	R	125.131	+-	10.1715	FDn	75866.5	+-	834.951	M	0.19	0	0.98
Res	12	0	f	0.0084	+-	0.001296	R	124.802	+-	8.01605	FDn	79645.7	+-	665.208	M	0.21	0	0.98
Res	13	0	f	0.0056	+-	0.001058	R	103.428	+-	7.89098	FDn	85367.9	+-	449.761	M	0.22	0	0.97
Res	14	0	f	0.0064	+-	0.001131	R	118.89	+-	8.98494	FDn	95670.7	+-	1363.8	M	0.24	0	0.97
Res	15	0	f	0.0076	+-	0.001233	R	123.956	+-	7.45075	FDn	91502.8	+-	760.602	M	0.26	0	0.97
Res	16	0	f	0.005	+-	0.001	R	118.39	+-	10.233	FDn	75418.1	+-	371.477	M	0.28	0	0.96
Res	17	0	f	0.003	+-	0.000775	R	115.324	+-	9.67551	FDn	48892.9	+-	344.643	M	0.29	0	0.96
Res	18	0	f	0.002	+-	0.000632	R	132.954	+-	17.1977	FDn	36517.8	+-	739.571	M	0.31	0	0.95
Res	19	0	f	0.0018	+-	0.0006	R	119.829	+-	20.4344	FDn	38858.3	+-	210.665	M	0.33	0	0.95
Res	20	0	f	0.003	+-	0.000775	R	99.5873	+-	13.8995	FDn	49503.1	+-	546.773	M	0.34	0	0.94
Res	21	0	f	0.0028	+-	0.000748	R	122.533	+-	11.1751	FDn	76573.8	+-	755.6	M	0.36	0	0.93
Res	22	0	f	0.005	+-	0.001	R	103.198	+-	9.30779	FDn	88497.1	+-	321.365	M	0.37	0	0.93
Res	23	0	f	0.009	+-	0.001342	R	114.707	+-	7.91935	FDn	97434.6	+-	364.153	M	0.39	0	0.92
Res	24	0	f	0.0072	+-	0.0012	R	98.5187	+-	8.58002	FDn	87965.5	+-	678.724	M	0.41	0	0.91
Res	25	0	f	0.0052	+-	0.00102	R	132.057	+-	8.76162	FDn	78801.9	+-	521.792	M	0.42	0	0.91
Res	26	0	f	0.0036	+-	0.000849	R	134.519	+-	11.2432	FDn	60500.7	+-	384.46	M	0.44	0	0.9
Res	27	0	f	0.0028	+-	0.000748	R	128.6	+-	16.3733	FDn	61732.9	+-	340.169	M	0.45	0	0.89
Res	28	0	f	0.0044	+-	0.000938	R	114.311	+-	10.2927	FDn	77148.3	+-	310.298	M	0.47	0	0.88
Res	29	0	f	0.0056	+-	0.001058	R	117.865	+-	11.1366	FDn	91962.2	+-	375.206	M	0.48	0	0.87
Res	30	0	f	0.006	+-	0.001095	R	109.427	+-	8.82027	FDn	84393.3	+-	419.961	M	0.5	0	0.87
Res	31	0	f	0.0064	+-	0.001131	R	106.69	+-	8.6245	FDn	87855.1	+-	523.04	M	0.52	0	0.86
Res	32	0	f	0.005	+-	0.001	R	113.859	+-	13.1035	FDn	92557.9	+-	510.452	M	0.53	0	0.85
Res	33	0	f	0.0066	+-	0.001149	R	115.555	+-	8.65928	FDn	90692	+-	500.754	M	0.54	0	0.84
Res	34	0	f	0.0062	+-	0.001114	R	112.959	+-	9.19411	FDn	103548	+-	1511.46	M	0.56	0	0.83
Res	35	0	f	0.0068	+-	0.001166	R	122.585	+-	8.39677	FDn	103439	+-	325.092	M	0.57	0	0.82
Res	36	0	f	0.007	+-	0.001183	R	118.448	+-	7.66899	FDn	109156	+-	389.225	M	0.59	0	0.81
Res	37	0	f	0.007	+-	0.001183	R	112.403	+-	8.91629	FDn	108744	+-	309.448	M	0.6	0	0.8
Res	38	0	f	0.0036	+-	0.000849	R	126.098	+-	11.0537	FDn	99822.5	+-	782.916	M	0.62	0	0.79
Res	39	0	f	0.0044	+-	0.000938	R	120.772	+-	11.1938	FDn	91174.7	+-	246.756	M	0.63	0	0.78
Res	40	0	f	0.0034	+-	0.000825	R	120.439	+-	12.6437	FDn	79113.5	+-	680.474	M	0.64	0	0.77
Res	41	0	f	0.0038	+-	0.000872	R	138.769	+-	10.6729	FDn	64689.2	+-	229.061	M	0.66	0	0.75
Res	42	0	f	0.0014	+-	0.000529	R	115.173	+-	26.7045	FDn	31172.9	+-	129.264	M	0.67	0	0.74
Res	43	0	f	0.0004	+-	0.000283	R	167.432	+-	21.8096	FDn	15727.3	+-	121.657	M	0.68	0	0.73
Res	44	0	f	0.0018	+-	0.0006	R	96.8143	+-	19.912	FDn	15426.4	+-	193.045	M	0.69	0	0.72
Res	45	0	f	0.0008	+-	0.0004	R	45.2844	+-	32.5789	FDn	14668.8	+-	167.342	M	0.71	0	0.71
Res	46	0	f	0.0008	+-	0.0004	R	121.952	+-	32.101	FDn	12328.9	+-	279.179	M	0.72	0	0.69
Res	47	0	f	0.001	+-	0.000447	R	134.972	+-	14.1634	FDn	16170.1	+-	506.919	M	0.73	0	0.68
Res	48	0	f	0.0014	+-	0.000529	R	129.006	+-	22.2043	FDn	31069.8	+-	497.578	M	0.74	0	0.67
Res	49	0	f	0.0032	+-	0.0008	R	135.167	+-	13.3889	FDn	59833.9	+-	237.955	M	0.75	0	0.66
Res	50	0	f	0.0042	+-	0.000917	R	121.694	+-	11.211	FDn	90458	+-	362.26	M	0.77	0	0.64
Res	51	0	f	0.006	+-	0.001095	R	135.158	+-	8.49398	FDn	94257.2	+-	1167.27	M	0.78	0	0.63
Res	52	0	f	0.0074	+-	0.001217	R	109.56	+-	9.74248	FDn	106978	+-	532.059	M	0.79	0	0.62
Res	53	0	f	0.0076	+-	0.001233	R	133.012	+-	6.76173	FDn	111009	+-	474.741	M	0.8	0	0.6
Res	54	0	f	0.0082	+-	0.001281	R	111.51	+-	8.42167	FDn	108877	+-	623.319	M	0.81	0	0.59
Res	55	0	f	0.0048	+-	0.00098	R	116.558	+-	11.6438	FDn	93581.1	+-	472.243	M	0.82	0	0.57
Res	56	0	f	0.0062	+-	0.001114	R	134.199	+-	8.65353	FDn	100507	+-	523.316	M	0.83	0	0.56
Res	57	0	f	0.0046	+-	0.000959	R	123.507	+-	9.39703	FDn	94097.1	+-	800.363	M	0.84	0	0.54
Res	58	0	f	0.0046	+-	0.000959	R	118.625	+-	13.1225	FDn	88851.8	+-	265.574	M	0.85	0	0.53
Res	59	0	f	0.0044	+-	0.000938	R	97.2624	+-	9.47807	FDn	90845.8	+-	453.287	M	0.86	0	0.52
Res	60	0	f	0.0056	+-	0.001058	R	118.622	+-	10.2665	FDn	88440.9	+-	809.439	M	0.87	0	0.5
Res	61	0	f	0.004	+-	0.000894	R	105.717	+-	10.5915	FDn	86565.6	+-	642.639	M	0.87	0	0.48
Res	62	0	f	0.0038	+-	0.000872	R	119.708	+-	15.0092	FDn	72024.5	+-	287.981	M	0.88	0	0.47
Res	63	0	f	0.004	+-	0.000894	R	129.518	+-	11.6769	FDn	63318.5	+-	533.16	M	0.89	0	0.45
Res	64	0	f	0.003	+-	0.000775	R	132.496	+-	14.3825	FDn	65713.5	+-	757.118	M	0.9	0	0.44
Res	65	0	f	0.0028	+-	0.000748	R	108.829	+-	15.168	FDn	79937.7	+-	286.644	M	0.91	0	0.42
Res	66	0	f	0.0054	+-	0.001039	R	126.929	+-	11.1019	FDn	91093.4	+-	461.406	M	0.91	0	0.41
Res	67	0	f	0.008	+-	0.001265	R	115.576	+-	6.8924	FDn	98602.9	+-	269.674	M	0.92	0	0.39
Res	68	0	f	0.0056	+-	0.001058	R	131.899	+-	8.14781	FDn	89010.5	+-	319.159	M	0.93	0	0.37
Res	69	0	f	0.002	+-	0.000632	R	90.4169	+-	16.9375	FDn	72355	+-	312.17	M	0.93	0	0.36
Res	70	0	f	0.0016	+-	0.000566	R	104.713	+-	22.3384	FDn	51619.4	+-	358.572	M	0.94	0	0.34
Res	71	0	f	0.0012	+-	0.00049	R	107.31	+-	24.5342	FDn	33585.3	+-	278.768	M	0.95	0	0.33
Res	72	0	f	0.0016	+-	0.000566	R	102.15	+-	20.9923	FDn	41791	+-	372.758	M	0.95	0	0.31
Res	73	0	f	0.0024	+-	0.000693	R	126.214	+-	13.7456	FDn	53189.5	+-	471.141	M	0.96	0	0.29
Res	74	0	f	0.0034	+-	0.000825	R	129.235	+-	11.526	FDn	72833.1	+-	813.678	M	0.96	0	0.28
Res	75	0	f	0.0044	+-	0.000938	R	110.327	+-	12.0581	FDn	85810.6	+-	452.887	M	0.97	0	0.26
Res	76	0	f	0.004	+-	0.000894	R	90.6216	+-	12.4961	FDn	82801.9	+-	360.802	M	0.97	0	0.24
Res	77	0	f	0.0024	+-	0.000693	R	108.39	+-	17.3011	FDn	77568.6	+-	756.111	M	0.97	0	0.22
Res	78	0	f	0.0024	+-	0.000693	R	104.183	+-	20.5331	FDn	72269.9	+-	229.328	M	0.98	0	0.21
Res	79	0	f	0.0024	+-	0.000693	R	117.161	+-	15.2764	FDn	75556.9	+-	895.34	M	0.98	0	0.19
Res	80	0	f	0.0034	+-	0.000825	R	93.7765	+-	14.8548	FDn	83600.6	+-	462.45	M	0.98	0	0.17
Res	81	0	f	0.0044	+-	0.000938	R	101.913	+-	14.55	FDn	81394	+-	532.23	M	0.99	0	0.16
Res	82	0	f	0.0042	+-	0.000917	R	86.6418	+-	13.9175	FDn	88527	+-	481.163	M	0.99	0	0.14
Res	83	0	f	0.003	+-	0.000775	R	98.5142	+-	17.5482	FDn	85787.6	+-	491.916	M	0.99	0	0.12
Res	84	0	f	0.0024	+-	0.000693	R	106.762	+-	18.2404	FDn	79414.9	+-	469.828	M	0.99	0	0.1
Res	85	0	f	0.0018	+-	0.0006	R	134.714	+-	21.6392	FDn	71128.6	+-	541.645	M	1	0	0.09
Res	86	0	f	0.0012	+-	0.00049	R	67.1758	+-	29.6607	FDn	55232.1	+-	421.158	M	1	0	0.07
Res	87	0	f	0.0004	+-	0.000283	R	133.426	+-	57.6774	FDn	18472	+-	226.794	M	1	0	0.05
Res	88	0	f	0	+-	0.0002	R	0	+-	0	FDn	2223.06	+-	21.338	M	1	0	0.03
Res	89	0	f	0	+-	0.0002	R	0	+-	0	FDn	193.585	+-	0.517597	M	1	0	0.02
Res	0	1	f	0.0012	+-	0.00049	R	76.7729	+-	13.9176	FDn	20228.1	+-	205.054	M	0	0	1
Res	1	1	f	0.0022	+-	0.000663	R	138.62	+-	14.4375	FDn	22298.2	+-	165.831	M	0.02	0	1
Res	2	1	f	0.002	+-	0.000632	R	119.729	+-	13.2437	FDn	32950.8	+-	311.287	M	0.03	0	1
Res	3	1	f	0.0048	+-	0.00098	R	118.718	+-	13.2173	FDn	62582.6	+-	458.665	M	0.05	0	1
Res	4	1	f	0.0058	+-	0.001077	R	119.565	+-	9.992	FDn	84231.8	+-	347.998	M	0.07	0	1
Res	5	1	f	0.0078	+-	0.001249	R	115.974	+-	8.42429	FDn	95233.3	+-	543.066	M	0.09	0	1
Res	6	1	f	0.006	+-	0.001095	R	112.698	+-	8.55256	FDn	95763.1	+-	660.634	M	0.1	0	0.99
Res	7	1	f	0.0098	+-	0.0014	R	111.561	+-	8.0233	FDn	100280	+-	616.922	M	0.12	0	0.99
Res	8	1	f	0.0084	+-	0.001296	R	118.566	+-	8.48749	FDn	97831.2	+-	459.71	M	0.14	0	0.99
Res	9	1	f	0.0072	+-	0.0012	R	115.876	+-	8.40695	FDn	92919.4	+-	877.411	M	0.16	0	0.99
Res	10	1	f	0.0044	+-	0.000938	R	129.042	+-	11.6025	FDn	82824.2	+-	319.59	M	0.17	0	0.98
Res	11	1	f	0.0044	+-	0.000938	R	124.067	+-	12.0011	FDn	75663.7	+-	712.517	M	0.19	0	0.98
Res	12	1	f	0.0058	+-	0.001077	R	105.148	+-	8.11935	FDn	79744.6	+-	587.855	M	0.21	0	0.98
Res	13	1	f	0.0076	+-	0.001233	R	111.448	+-	9.03165	FDn	88122.6	+-	419.78	M	0.22	0	0.97
Res	14	1	f	0.0078	+-	0.001249	R	125.836	+-	7.58931	FDn	96907.5	+-	617.103	M	0.24	0	0.97
Res	15	1	f	0.0042	+-	0.000917	R	106.683	+-	10.4468	FDn	84104.3	+-	299.381	M	0.26	0	0.97
Res	16	1	f	0.005	+-	0.001	R	125.882	+-	7.52511	FDn	75423.6	+-	376.952	M	0.28	0	0.96
Res	17	1	f	0.003	+-	0.000775	R	115.658	+-	12.1693	FDn	55092.8	+-	420.803	M	0.29	0.01	0.96
Res	18	1	f	0.0024	+-	0.000693	R	117.287	+-	19.1246	FDn	38314.2	+-	315.734	M	0.31	0.01	0.95
Res	19	1	f	0.0018	+-	0.0006	R	125.571	+-	18.3475	FDn	40412.9	+-	287.616	M	0.33	0.01	0.95
Res	20	1	f	0.0036	+-	0.000849	R	104.487	+-	14.3873	FDn	55058.2	+-	314.374	M	0.34	0.01	0.94
Res	21	1	f	0.006	+-	0.001095	R	122.485	+-	8.9523	FDn	77449.1	+-	621.138	M	0.36	0.01	0.93
Res	22	1	f	0.0042	+-	0.000917	R	126.025	+-	9.66131	FDn	91987.3	+-	1065.94	M	0.37	0.01	0.93
Res	23	1	f	0.0074	+-	0.001217	R	120.537	+-	7.99232	FDn	98316.6	+-	1115.8	M	0.39	0.01	0.92
Res	24	1	f	0.007	+-	0.001183	R	130.977	+-	9.61274	FDn	93065.2	+-	642.422	M	0.41	0.01	0.91
Res	25	1	f	0.0048	+-	0.00098	R	116.268	+-	12.6445	FDn	81413.9	+-	423.704	M	0.42	0.01	0.91
Res	26	1	f	0.0042	+-	0.000917	R	124.89	+-	12.5066	FDn	62408.2	+-	537.462	M	0.44	0.01	0.9
Res	27	1	f	0.004	+-	0.000894	R	107.23	+-	12.5802	FDn	67441.3	+-	279.628	M	0.45	0.01	0.89
Res	28	1	f	0.0046	+-	0.000959	R	117.24	+-	10.3355	FDn	82031.3	+-	444.577	M	0.47	0.01	0.88
Res	29	1	f	0.007	+-	0.001183	R	123.749	+-	7.76736	FDn	96369.3	+-	452.947	M	0.48	0.01	0.87
Res	30	1	f	0.0056	+-	0.001058	R	108.479	+-	9.71549	FDn	87445.7	+-	477.455	M	0.5	0.01	0.87
Res	31	1	f	0.0068	+-	0.001166	R	126.26	+-	7.68003	FDn	88483.6	+-	894.506	M	0.51	0.01	0.86
Res	32	1	f	0.0058	+-	0.001077	R	118.298	+-	10.4737	FDn	94985.8	+-	467.046	M	0.53	0.01	0.85
Res	33	1	f	0.0068	+-	0.001166	R	128.79	+-	7.29248	FDn	96835.1	+-	313.037	M	0.54	0.01	0.84
Res	34	1	f	0.005	+-	0.001	R	106.313	+-	11.378	FDn	99210.4	+-	959.649	M	0.56	0.01	0.83
Res	35	1	f	0.0056	+-	0.001058	R	112.175	+-	10.183	FDn	108208	+-	598.538	M	0.57	0.01	0.82
Res	36	1	f	0.0078	+-	0.001249	R	119.123	+-	7.9949	FDn	112640	+-	207.334	M	0.59	0.01	0.81
Res	37	1	f	0.006	+-	0.001095	R	136.156	+-	9.28812	FDn	118373	+-	468.822	M	0.6	0.01	0.8
Res	38	1	f	0.0076	+-	0.001233	R	110.14	+-	8.57915	FDn	116095	+-	734.236	M	0.62	0.01	0.79
Res	39	1	f	0.007	+-	0.001183	R	107.935	+-	9.62884	FDn	98575.6	+-	517.398	M	0.63	0.01	0.78
Res	40	1	f	0.0022	+-	0.000663	R	110.089	+-	13.1536	FDn	79692.2	+-	556.243	M	0.64	0.01	0.77
Res	41	1	f	0.0026	+-	0.000721	R	127.317	+-	14.6718	FDn	65620.2	+-	767.635	M	0.66	0.01	0.75
Res	42	1	f	0.0014	+-	0.000529	R	109.103	+-	28.9434	FDn	37193	+-	120.471	M	0.67	0.01	0.74
Res	43	1	f	0.0016	+-	0.000566	R	130.871	+-	15.751	FDn	20339.6	+-	298.944	M	0.68	0.01	0.73
Res	44	1	f	0.0008	+-	0.0004	R	144.526	+-	20.8589	FDn	14032.5	+-	243.836	M	0.69	0.01	0.72
Res	45	1	f	0.0004	+-	0.000283	R	161.188	+-	15.1784	FDn	12594.6	+-	116.555	M	0.71	0.01	0.71
Res	46	1	f	0.0002	+-	0.0002	R	98.3362	+-	0	FDn	14123.9	+-	135.259	M	0.72	0.01	0.69
Res	47	1	f	0.001	+-	0.000447	R	100.853	+-	29.4094	FDn	18312.4	+-	234.45	M	0.73	0.01	0.68
Res	48	1	f	0.0022	+-	0.000663	R	135.162	+-	19.2796	FDn	41690.6	+-	177.016	M	0.74	0.01	0.67
Res	49	1	f	0.0024	+-	0.000693	R	139.101	+-	14.8868	FDn	74514.7	+-	467.192	M	0.75	0.01	0.66
Res	50	1	f	0.007	+-	0.001183	R	110.659	+-	7.83861	FDn	97648.7	+-	524.944	M	0.77	0.01	0.64
Res	51	1	f	0.006	+-	0.001095	R	108.337	+-	9.23379	FDn	106686	+-	717.819	M	0.78	0.01	0.63
Res	52	1	f	0.0082	+-	0.001281	R	128.67	+-	7.0738	FDn	123191	+-	592.566	M	0.79	0.01	0.62
Res	53	1	f	0.0072	+-	0.0012	R	122.438	+-	8.85038	FDn	130490	+-	405.56	M	0.8	0.01	0.6
Res	54	1	f	0.0064	+-	0.001131	R	123.429	+-	8.12864	FDn	121754	+-	1005.93	M	0.81	0.01	0.59
Res	55	1	f	0.0082	+-	0.001281	R	112.994	+-	6.68235	FDn	116005	+-	514.657	M	0.82	0.01	0.57
Res	56	1	f	0.0038	+-	0.000872	R	124.608	+-	12.1818	FDn	104091	+-	331.89	M	0.83	0.01	0.56
Res	57	1	f	0.0062	+-	0.001114	R	122.233	+-	8.89605	FDn	108236	+-	1560.22	M	0.84	0.01	0.54
Res	58	1	f	0.0062	+-	0.001114	R	115.554	+-	9.57189	FDn	102122	+-	1311.95	M	0.85	0.01	0.53
Res	59	1	f	0.0052	+-	0.00102	R	126.009	+-	9.57854	FDn	98678.1	+-	671.195	M	0.86	0.01	0.52
Res	60	1	f	0.006	+-	0.001095	R	112.325	+-	11.481	FDn	103875	+-	625.367	M	0.87	0.02	0.5
Res	61	1	f	0.0034	+-	0.000825	R	127.677	+-	13.4008	FDn	102707	+-	442.402	M	0.87	0.02	0.48
Res	62	1	f	0.0044	+-	0.000938	R	118.988	+-	10.118	FDn	95599.8	+-	431.279	M	0.88	0.02	0.47
Res	63	1	f	0.0038	+-	0.000872	R	130.176	+-	11.5148	FDn	74863.6	+-	609.601	M	0.89	0.02	0.45
Res	64	1	f	0.0036	+-	0.000849	R	113.417	+-	13.0477	FDn	75124.4	+-	654.435	M	0.9	0.02	0.44
Res	65	1	f	0.004	+-	0.000894	R	115.145	+-	14.0633	FDn	99985.3	+-	746.153	M	0.91	0.02	0.42
Res	66	1	f	0.006	+-	0.001095	R	114.1	+-	9.44163	FDn	109068	+-	600.979	M	0.91	0.02	0.41
Res	67	1	f	0.0064	+-	0.001131	R	100.049	+-	9.94463	FDn	114009	+-	1135.71	M	0.92	0.02	0.39
Res	68	1	f	0.0048	+-	0.00098	R	125.611	+-	8.28549	FDn	113602	+-	596.959	M	0.93	0.02	0.37
Res	69	1	f	0.003	+-	0.000775	R	125.082	+-	11.8987	FDn	90100.8	+-	939.908	M	0.93	0.02	0.36
Res	70	1	f	0.002	+-	0.000632	R	119.361	+-	17.9759	FDn	61913.8	+-	410.793	M	0.94	0.02	0.34
Res	71	1	f	0.0012	+-	0.00049	R	122.565	+-	30.0001	FDn	47245.4	+-	287.08	M	0.95	0.02	0.33
Res	72	1	f	0.0026	+-	0.000721	R	123.65	+-	13.1234	FDn	44768.7	+-	749.843	M	0.95	0.02	0.31
Res	73	1	f	0.0046	+-	0.000959	R	133.763	+-	11.9362	FDn	76139.4	+-	813.32	M	0.96	0.02	0.29
Res	74	1	f	0.005	+-	0.001	R	117.897	+-	10.8836	FDn	104729	+-	1646.15	M	0.96	0.02	0.28
Res	75	1	f	0.005	+-	0.001	R	120.652	+-	10.2785	FDn	120730	+-	778.806	M	0.97	0.02	0.26
Res	76	1	f	0.0052	+-	0.00102	R	119.947	+-	8.72838	FDn	119111	+-	1062.6	M	0.97	0.02	0.24
Res	77	1	f	0.0044	+-	0.000938	R	119.542	+-	10.4701	FDn	108985	+-	492.331	M	0.97	0.02	0.22
Res	78	1	f	0.0038	+-	0.000872	R	111.525	+-	14.8285	FDn	90912.5	+-	647.56	M	0.98	0.02	0.21
Res	79	1	f	0.0064	+-	0.001131	R	113.73	+-	9.81496	FDn	103404	+-	377.669	M	0.98	0.02	0.19
Res	80	1	f	0.0032	+-	0.0008	R	87.1444	+-	18.3905	FDn	109672	+-	438.499	M	0.98	0.02	0.17
Res	81	1	f	0.0038	+-	0.000872	R	123.183	+-	13.4239	FDn	113015	+-	554.42	M	0.99	0.02	0.16
Res	82	1	f	0.006	+-	0.001095	R	109	+-	12.0619	FDn	110359	+-	547.749	M	0.99	0.02	0.14
Res	83	1	f	0.004	+-	0.000894	R	92.2787	+-	12.3237	FDn	113664	+-	1196.18	M	0.99	0.02	0.12
Res	84	1	f	0.0036	+-	0.000849	R	108.008	+-	10.3083	FDn	105734	+-	659.236	M	0.99	0.02	0.1
Res	85	1	f	0.0048	+-	0.00098	R	107.697	+-	11.5918	FDn	101414	+-	825.969	M	1	0.02	0.09
Res	86	1	f	0.0016	+-	0.000566	R	128.771	+-	19.4597	FDn	73556.5	+-	885.807	M	1	0.02	0.07
Res	87	1	f	0.001	+-	0.000447	R	106.621	+-	33.2562	FDn	38047.9	+-	243.294	M	1	0.02	0.05
Res	88	1	f	0.0002	+-	0.0002	R	137.663	+-	0	FDn	6412.17	+-	67.5385	M	1	0.02	0.03
Res	89	1	f	0	+-	0.0002	R	0	+-	0	FDn	299.754	+-	0.154844	M	1	0.02	0.02
Res	0	2	f	0.0012	+-	0.00049	R	76.7729	+-	13.9176	FDn	20228.1	+-	205.054	M	0	0	1
Res	1	2	f	0.002	+-	0.000632	R	109.111	+-	13.1218	FDn	19990.7	+-	234.423	M	0.02	0	1
Res	2	2	f	0.0026	+-	0.000721	R	133.641	+-	9.98905	FDn	33332.1	+-	402.952	M	0.03	0	1
Res	3	2	f	0.0044	+-	0.000938	R	122.52	+-	8.08102	FDn	56312.9	+-	850.12	M	0.05	0	1
Res	4	2	f	0.0058	+-	0.001077	R	131.268	+-	7.68305	FDn	83211.7	+-	289.91	M	0.07	0	1
Res	5	2	f	0.009	+-	0.001342	R	127.605	+-	8.54808	FDn	101365	+-	778.718	M	0.09	0	1
Res	6	2	f	0.009	+-	0.001342	R	123.06	+-	7.74493	FDn	104165	+-	1030.78	M	0.1	0	0.99
Res	7	2	f	0.0084	+-	0.001296	R	121.095	+-	7.77376	FDn	98408.7	+-	578.803	M	0.12	0	0.99
Res	8	2	f	0.0066	+-	0.001149	R	120.128	+-	9.38209	FDn	94630.9	+-	409.849	M	0.14	0	0.99
Res	9	2	f	0.0064	+-	0.001131	R	124.326	+-	8.56228	FDn	93159.6	+-	315.804	M	0.16	0.01	0.99
Res	10	2	f	0.007	+-	0.001183	R	121.585	+-	8.26775	FDn	86233.6	+-	440.879	M	0.17	0.01	0.98
Res	11	2	f	0.006	+-	0.001095	R	120.756	+-	9.45038	FDn	76828.1	+-	356.752	M	0.19	0.01	0.98
Res	12	2	f	0.0054	+-	0.001039	R	106.77	+-	9.53784	FDn	83205.9	+-	564.395	M	0.21	0.01	0.98
Res	13	2	f	0.005	+-	0.001	R	119.335	+-	9.76476	FDn	89477.9	+-	526.121	M	0.22	0.01	0.97
Res	14	2	f	0.0074	+-	0.001217	R	109.425	+-	8.74783	FDn	99552.2	+-	385.381	M	0.24	0.01	0.97
Res	15	2	f	0.006	+-	0.001095	R	129.318	+-	10.1241	FDn	96117.4	+-	581.734	M	0.26	0.01	0.97
Res	16	2	f	0.0056	+-	0.001058	R	127.942	+-	10.235	FDn	79420.5	+-	454.375	M	0.28	0.01	0.96
Res	17	2	f	0.0038	+-	0.000872	R	129.042	+-	12.3825	FDn	55322.3	+-	244.078	M	0.29	0.01	0.96
Res	18	2	f	0.0042	+-	0.000917	R	108.597	+-	10.5635	FDn	45467.2	+-	314.475	M	0.31	0.01	0.95
Res	19	2	f	0.0028	+-	0.000748	R	99.3986	+-	15.9689	FDn	35438.3	+-	600.802	M	0.33	0.01	0.95
Res	20	2	f	0.0042	+-	0.000917	R	139.94	+-	9.60307	FDn	60136.8	+-	716.786	M	0.34	0.01	0.94
Res	21	2	f	0.0066	+-	0.001149	R	125.226	+-	9.80665	FDn	90032.1	+-	394.847	M	0.36	0.01	0.93
Res	22	2	f	0.0056	+-	0.001058	R	125.985	+-	9.90017	FDn	94153.3	+-	700.393	M	0.37	0.01	0.93
Res	23	2	f	0.0062	+-	0.001114	R	123.508	+-	10.4547	FDn	104464	+-	330.477	M	0.39	0.01	0.92
Res	24	2	f	0.008	+-	0.001265	R	126.074	+-	7.28192	FDn	108951	+-	394.207	M	0.41	0.01	0.91
Res	25	2	f	0.0068	+-	0.001166	R	128.395	+-	7.66168	FDn	94417.7	+-	478.678	M	0.42	0.01	0.91
Res	26	2	f	0.0028	+-	0.000748	R	126.959	+-	13.5863	FDn	78949.2	+-	631.199	M	0.44	0.02	0.9
Res	27	2	f	0.002	+-	0.000632	R	102.941	+-	19.925	FDn	69674.3	+-	550.767	M	0.45	0.02	0.89
Res	28	2	f	0.0056	+-	0.001058	R	135.485	+-	7.82892	FDn	95670.8	+-	641.136	M	0.47	0.02	0.88
Res	29	2	f	0.0086	+-	0.001311	R	114.392	+-	8.17309	FDn	123471	+-	336.141	M	0.48	0.02	0.87
Res	30	2	f	0.0082	+-	0.001281	R	111.115	+-	7.5106	FDn	112548	+-	533.751	M	0.5	0.02	0.87
Res	31	2	f	0.006	+-	0.001095	R	104.731	+-	8.3393	FDn	113924	+-	452.579	M	0.51	0.02	0.86
Res	32	2	f	0.0074	+-	0.001217	R	133.342	+-	8.43011	FDn	119392	+-	288.803	M	0.53	0.02	0.85
Res	33	2	f	0.0084	+-	0.001296	R	108.47	+-	7.6076	FDn	127457	+-	1226.91	M	0.54	0.02	0.84
Res	34	2	f	0.011	+-	0.001483	R	110.885	+-	6.68878	FDn	141830	+-	414.33	M	0.56	0.02	0.83
Res	35	2	f	0.0076	+-	0.001233	R	132.289	+-	6.92567	FDn	144156	+-	469.258	M	0.57	0.02	0.82
Res	36	2	f	0.0106	+-	0.001456	R	110.128	+-	7.16124	FDn	161670	+-	560.845	M	0.59	0.02	0.81
Res	37	2	f	0.0104	+-	0.001442	R	121.124	+-	5.54911	FDn	168889	+-	794.128	M	0.6	0.02	0.8
Res	38	2	f	0.0094	+-	0.001371	R	118.749	+-	6.70099	FDn	163058	+-	476.187	M	0.62	0.02	0.79
Res	39	2	f	0.0114	+-	0.00151	R	129.688	+-	5.61938	FDn	169474	+-	480.986	M	0.63	0.02	0.78
Res	40	2	f	0.0058	+-	0.001077	R	124.63	+-	9.20328	FDn	137763	+-	473.733	M	0.64	0.02	0.77
Res	41	2	f	0.0068	+-	0.001166	R	129.235	+-	7.957	FDn	105094	+-	812.017	M	0.66	0.02	0.75
Res	42	2	f	0.0026	+-	0.000721	R	113.335	+-	20.1152	FDn	63828.8	+-	394.892	M	0.67	0.02	0.74
Res	43	2	f	0.0012	+-	0.00049	R	119.847	+-	18.1349	FDn	22826.1	+-	344.401	M	0.68	0.02	0.73
Res	44	2	f	0.001	+-	0.000447	R	129.453	+-	30.6235	FDn	16868.6	+-	178.267	M	0.69	0.02	0.72
Res	45	2	f	0.0008	+-	0.0004	R	140.549	+-	12.0877	FDn	17565.1	+-	259.284	M	0.71	0.02	0.71
Res	46	2	f	0.0008	+-	0.0004	R	88.0943	+-	17.9281	FDn	13398.2	+-	107.303	M	0.72	0.03	0.69
Res	47	2	f	0.0006	+-	0.000346	R	124.425	+-	4.82713	FDn	21395.7	+-	309.528	M	0.73	0.03	0.68
Res	48	2	f	0.0024	+-	0.000693	R	121.838	+-	15.5809	FDn	61329.1	+-	226.205	M	0.74	0.03	0.67
Res	49	2	f	0.0058	+-	0.001077	R	129.795	+-	7.88905	FDn	107387	+-	398.712	M	0.75	0.03	0.66
Res	50	2	f	0.009	+-	0.001342	R	125.787	+-	7.15702	FDn	168032	+-	1016.72	M	0.77	0.03	0.64
Res	51	2	f	0.013	+-	0.001612	R	123.409	+-	6.4467	FDn	203414	+-	1301.16	M	0.78	0.03	0.63
Res	52	2	f	0.0104	+-	0.001442	R	117.932	+-	7.64768	FDn	214789	+-	760.19	M	0.79	0.03	0.62
Res	53	2	f	0.0116	+-	0.001523	R	112.731	+-	6.81405	FDn	210660	+-	787.271	M	0.8	0.03	0.6
Res	54	2	f	0.012	+-	0.001549	R	121.305	+-	5.63532	FDn	225617	+-	904.222	M	0.81	0.03	0.59
Res	55	2	f	0.0104	+-	0.001442	R	115.539	+-	6.32128	FDn	221628	+-	522.417	M	0.82	0.03	0.57
Res	56	2	f	0.0096	+-	0.001386	R	130.113	+-	6.78065	FDn	216933	+-	983.995	M	0.83	0.03	0.56
Res	57	2	f	0.0134	+-	0.001637	R	128.274	+-	5.48975	FDn	222928	+-	1000.24	M	0.84	0.03	0.54
Res	58	2	f	0.0088	+-	0.001327	R	120.522	+-	7.93737	FDn	208540	+-	513.948	M	0.85	0.03	0.53
Res	59	2	f	0.0106	+-	0.001456	R	128.595	+-	7.2331	FDn	194776	+-	527.31	M	0.86	0.03	0.52
Res	60	2	f	0.0118	+-	0.001536	R	125.039	+-	6.40349	FDn	204413	+-	725.019	M	0.87	0.03	0.5
Res	61	2	f	0.0092	+-	0.001356	R	116.871	+-	8.36276	FDn	215201	+-	1161.55	M	0.87	0.03	0.48
Res	62	2	f	0.0084	+-	0.001296	R	118.92	+-	8.87702	FDn	189932	+-	800.209	M	0.88	0.03	0.47
Res	63	2	f	0.0064	+-	0.001131	R	130.796	+-	8.93581	FDn	155939	+-	685.875	M	0.89	0.03	0.45
Res	64	2	f	0.0088	+-	0.001327	R	120.557	+-	7.65133	FDn	162225	+-	535.242	M	0.9	0.03	0.44
Res	65	2	f	0.0106	+-	0.001456	R	127.358	+-	6.5031	FDn	216980	+-	1376.77	M	0.91	0.03	0.42
Res	66	2	f	0.0094	+-	0.001371	R	105.822	+-	8.6754	FDn	221439	+-	872.354	M	0.91	0.03	0.41
Res	67	2	f	0.01	+-	0.001414	R	122.709	+-	7.28676	FDn	222064	+-	831.391	M	0.92	0.03	0.39
Res	68	2	f	0.0106	+-	0.001456	R	114.94	+-	7.33063	FDn	220077	+-	451.757	M	0.93	0.03	0.37
Res	69	2	f	0.008	+-	0.001265	R	128.586	+-	8.13384	FDn	185203	+-	906.509	M	0.93	0.03	0.36
Res	70	2	f	0.0046	+-	0.000959	R	121.314	+-	11.0098	FDn	134386	+-	740.777	M	0.94	0.03	0.34
Res	71	2	f	0.0038	+-	0.000872	R	126.628	+-	10.4536	FDn	82732.2	+-	353.744	M	0.94	0.03	0.33
Res	72	2	f	0.0034	+-	0.000825	R	113.419	+-	11.9618	FDn	90060.4	+-	536.747	M	0.95	0.03	0.31
Res	73	2	f	0.0068	+-	0.001166	R	125.039	+-	8.26178	FDn	146452	+-	373.983	M	0.96	0.03	0.29
Res	74	2	f	0.0108	+-	0.00147	R	115.8	+-	7.02035	FDn	210349	+-	1721.75	M	0.96	0.03	0.28
Res	75	2	f	0.0116	+-	0.001523	R	122.746	+-	8.15395	FDn	236747	+-	712.938	M	0.97	0.03	0.26
Res	76	2	f	0.0116	+-	0.001523	R	121.153	+-	7.72306	FDn	244901	+-	614.101	M	0.97	0.03	0.24
Res	77	2	f	0.0112	+-	0.001497	R	112.24	+-	7.86998	FDn	229865	+-	926.784	M	0.97	0.03	0.22
Res	78	2	f	0.0078	+-	0.001249	R	112.106	+-	9.42557	FDn	210331	+-	577.435	M	0.98	0.03	0.21
Res	79	2	f	0.0082	+-	0.001281	R	122.814	+-	9.35477	FDn	199193	+-	501.728	M	0.98	0.03	0.19
Res	80	2	f	0.0106	+-	0.001456	R	110.424	+-	8.32067	FDn	225966	+-	963.049	M	0.98	0.03	0.17
Res	81	2	f	0.0112	+-	0.001497	R	116.285	+-	7.4747	FDn	232571	+-	740.685	M	0.99	0.03	0.16
Res	82	2	f	0.0126	+-	0.001587	R	109.033	+-	7.17306	FDn	235025	+-	863.682	M	0.99	0.03	0.14
Res	83	2	f	0.0106	+-	0.001456	R	102.468	+-	7.3436	FDn	246474	+-	1016.87	M	0.99	0.03	0.12
Res	84	2	f	0.0138	+-	0.001661	R	108.155	+-	7.73297	FDn	232935	+-	1327.59	M	0.99	0.03	0.1
Res	85	2	f	0.007	+-	0.001183	R	102.818	+-	11.301	FDn	181154	+-	637.35	M	1	0.03	0.09
Res	86	2	f	0.0058	+-	0.001077	R	99.8196	+-	8.95006	FDn	149696	+-	460.655	M	1	0.03	0.07
Res	87	2	f	0.001	+-	0.000447	R	140.831	+-	15.4483	FDn	54591.4	+-	177.929	M	1	0.03	0.05
Res	88	2	f	0.0004	+-	0.000283	R	112.268	+-	66.3248	FDn	24569.5	+-	125.664	M	1	0.03	0.03
Res	89	2	f	0	+-	0.0002	R	0	+-	0	FDn	376.813	+-	0.634439	M	1	0.03	0.02
Res	0	3	f	0.0012	+-	0.00049	R	76.7729	+-	13.9176	FDn	20228.1	+-	205.054	M	0	0	1
Res	1	3	f	0.001	+-	0.000447	R	102.069	+-	33.5716	FDn	21663.9	+-	457.21	M	0.02	0	1
Res	2	3	f	0.0016	+-	0.000566	R	107.852	+-	13.8454	FDn	31812	+-	204.033	M	0.03	0	1
Res	3	3	f	0.003	+-	0.000775	R	117.853	+-	16.1405	FDn	55460.1	+-	608.3	M	0.05	0	1
Res	4	3	f	0.0048	+-	0.00098	R	134.403	+-	10.5449	FDn	80642.9	+-	545.625	M	0.07	0	1
Res	5	3	f	0.0082	+-	0.001281	R	128.196	+-	7.3939	FDn	94942.9	+-	624.662	M	0.09	0	1
Res	6	3	f	0.0098	+-	0.0014	R	111.378	+-	8.46948	FDn	108160	+-	261.644	M	0.1	0.01	0.99
Res	7	3	f	0.0064	+-	0.001131	R	124.544	+-	7.84716	FDn	96390	+-	791.227	M	0.12	0.01	0.99
Res	8	3	f	0.0058	+-	0.001077	R	114.824	+-	9.86892	FDn	95395.3	+-	354.508	M	0.14	0.01	0.99
Res	9	3	f	0.0074	+-	0.001217	R	129.208	+-	8.74012	FDn	98202.4	+-	440.335	M	0.16	0.01	0.99
Res	10	3	f	0.0054	+-	0.001039	R	116.011	+-	10.7253	FDn	90105.7	+-	479.652	M	0.17	0.01	0.98
Res	11	3	f	0.0068	+-	0.001166	R	123.079	+-	9.25765	FDn	80542.9	+-	823.837	M	0.19	0.01	0.98
Res	12	3	f	0.0052	+-	0.00102	R	119.568	+-	9.43188	FDn	85660.4	+-	831.645	M	0.21	0.01	0.98
Res	13	3	f	0.0056	+-	0.001058	R	114.082	+-	8.20848	FDn	98409.7	+-	556.149	M	0.22	0.01	0.97
Res	14	3	f	0.007	+-	0.001183	R	106.996	+-	8.50209	FDn	110040	+-	593.257	M	0.24	0.01	0.97
Res	15	3	f	0.008	+-	0.001265	R	121.519	+-	7.01308	FDn	108607	+-	367.831	M	0.26	0.01	0.97
Res	16	3	f	0.0076	+-	0.001233	R	123.033	+-	7.68272	FDn	96610.7	+-	485.59	M	0.28	0.01	0.96
Res	17	3	f	0.0046	+-	0.000959	R	132.31	+-	7.00788	FDn	68000.1	+-	288.223	M	0.29	0.02	0.96
Res	18	3	f	0.0034	+-	0.000825	R	133.33	+-	8.64475	FDn	43151.6	+-	241.921	M	0.31	0.02	0.95
Res	19	3	f	0.0016	+-	0.000566	R	130.768	+-	14.9083	FDn	46659.9	+-	335.553	M	0.33	0.02	0.95
Res	20	3	f	0.0054	+-	0.001039	R	125.493	+-	9.12271	FDn	81399.9	+-	485.432	M	0.34	0.02	0.94
Res	21	3	f	0.0064	+-	0.001131	R	136.065	+-	8.74765	FDn	107846	+-	783.352	M	0.36	0.02	0.93
Res	22	3	f	0.008	+-	0.001265	R	136.12	+-	6.89922	FDn	135942	+-	871.548	M	0.37	0.02	0.93
Res	23	3	f	0.0114	+-	0.00151	R	122.75	+-	6.22873	FDn	142441	+-	576.41	M	0.39	0.02	0.92
Res	24	3	f	0.01	+-	0.001414	R	121.058	+-	7.94048	FDn	148319	+-	305.663	M	0.41	0.02	0.91
Res	25	3	f	0.0072	+-	0.0012	R	140.48	+-	6.79199	FDn	138997	+-	484.973	M	0.42	0.02	0.91
Res	26	3	f	0.0058	+-	0.001077	R	108.866	+-	10.5145	FDn	112637	+-	1044.65	M	0.44	0.02	0.9
Res	27	3	f	0.0066	+-	0.001149	R	104.512	+-	7.65766	FDn	117652	+-	588.011	M	0.45	0.02	0.89
Res	28	3	f	0.0094	+-	0.001371	R	119.51	+-	7.51635	FDn	155418	+-	605.948	M	0.47	0.02	0.88
Res	29	3	f	0.0122	+-	0.001562	R	117.327	+-	6.64992	FDn	176580	+-	1142.01	M	0.48	0.03	0.87
Res	30	3	f	0.0108	+-	0.00147	R	124.123	+-	6.75625	FDn	184597	+-	683	M	0.5	0.03	0.87
Res	31	3	f	0.0092	+-	0.001356	R	120.376	+-	7.52341	FDn	162057	+-	649.238	M	0.51	0.03	0.86
Res	32	3	f	0.0124	+-	0.001575	R	112.027	+-	6.43385	FDn	191109	+-	393.432	M	0.53	0.03	0.85
Res	33	3	f	0.0126	+-	0.001587	R	113.202	+-	6.52248	FDn	203719	+-	524.428	M	0.54	0.03	0.84
Res	34	3	f	0.0138	+-	0.001661	R	119.488	+-	5.20732	FDn	219943	+-	586.827	M	0.56	0.03	0.83
Res	35	3	f	0.0164	+-	0.001811	R	122.83	+-	5.87811	FDn	236509	+-	581.464	M	0.57	0.03	0.82
Res	36	3	f	0.0162	+-	0.0018	R	118.438	+-	5.47911	FDn	245334	+-	585.357	M	0.59	0.03	0.81
Res	37	3	f	0.017	+-	0.001844	R	122.753	+-	5.73679	FDn	249160	+-	1626.16	M	0.6	0.03	0.8
Res	38	3	f	0.014	+-	0.001673	R	114.708	+-	5.76579	FDn	249378	+-	1076.08	M	0.61	0.03	0.79
Res	39	3	f	0.0122	+-	0.001562	R	124.163	+-	6.5733	FDn	216764	+-	743.578	M	0.63	0.03	0.78
Res	40	3	f	0.0094	+-	0.001371	R	130.261	+-	7.01206	FDn	187796	+-	562.139	M	0.64	0.03	0.77
Res	41	3	f	0.0062	+-	0.001114	R	140.625	+-	8.0932	FDn	125913	+-	363.15	M	0.66	0.03	0.75
Res	42	3	f	0.0016	+-	0.000566	R	88.6621	+-	14.6698	FDn	62394.7	+-	265.519	M	0.67	0.04	0.74
Res	43	3	f	0.0008	+-	0.0004	R	119.724	+-	37.0804	FDn	28718	+-	284.247	M	0.68	0.04	0.73
Res	44	3	f	0.0014	+-	0.000529	R	131.857	+-	16.8483	FDn	18596.8	+-	269.528	M	0.69	0.04	0.72
Res	45	3	f	0.0018	+-	0.0006	R	132.099	+-	20.2089	FDn	24677.2	+-	128.711	M	0.71	0.04	0.71
Res	46	3	f	0.0012	+-	0.00049	R	127.96	+-	27.5291	FDn	19262.8	+-	114.591	M	0.72	0.04	0.69
Res	47	3	f	0.001	+-	0.000447	R	100.328	+-	19.7329	FDn	29924.8	+-	209.167	M	0.73	0.04	0.68
Res	48	3	f	0.0026	+-	0.000721	R	141.076	+-	8.84894	FDn	62025.4	+-	381.345	M	0.74	0.04	0.67
Res	49	3	f	0.006	+-	0.001095	R	121.714	+-	10.2632	FDn	134655	+-	656.707	M	0.75	0.04	0.66
Res	50	3	f	0.0084	+-	0.001296	R	127.006	+-	7.75834	FDn	166351	+-	887.487	M	0.76	0.04	0.64
Res	51	3	f	0.0132	+-	0.001625	R	127.385	+-	5.38929	FDn	212404	+-	752.451	M	0.78	0.04	0.63
Res	52	3	f	0.0152	+-	0.001744	R	120.202	+-	5.26822	FDn	250582	+-	446.031	M	0.79	0.04	0.62
Res	53	3	f	0.019	+-	0.001949	R	119.815	+-	5.44634	FDn	296149	+-	513.228	M	0.8	0.04	0.6
Res	54	3	f	0.0178	+-	0.001887	R	117.992	+-	5.97545	FDn	315680	+-	594.784	M	0.81	0.04	0.59
Res	55	3	f	0.0176	+-	0.001876	R	122.383	+-	5.54783	FDn	304374	+-	581.413	M	0.82	0.04	0.57
Res	56	3	f	0.0146	+-	0.001709	R	109.651	+-	5.93562	FDn	288572	+-	1366.28	M	0.83	0.04	0.56
Res	57	3	f	0.0154	+-	0.001755	R	120.299	+-	5.43305	FDn	283414	+-	320.672	M	0.84	0.04	0.54
Res	58	3	f	0.0188	+-	0.001939	R	120.468	+-	5.08437	FDn	282863	+-	707.628	M	0.85	0.04	0.53
Res	59	3	f	0.0112	+-	0.001497	R	112.662	+-	6.43179	FDn	259257	+-	838.337	M	0.86	0.04	0.52
Res	60	3	f	0.018	+-	0.001897	R	106.229	+-	5.79222	FDn	278178	+-	1217.01	M	0.86	0.05	0.5
Res	61	3	f	0.017	+-	0.001844	R	115.841	+-	6.02738	FDn	287866	+-	704.422	M	0.87	0.05	0.48
Res	62	3	f	0.0092	+-	0.001356	R	115.287	+-	7.90654	FDn	235851	+-	827.302	M	0.88	0.05	0.47
Res	63	3	f	0.0134	+-	0.001637	R	123.221	+-	5.61978	FDn	227379	+-	505.982	M	0.89	0.05	0.45
Res	64	3	f	0.011	+-	0.001483	R	120.583	+-	6.66908	FDn	230225	+-	1153.36	M	0.9	0.05	0.44
Res	65	3	f	0.0144	+-	0.001697	R	115.59	+-	5.54867	FDn	255779	+-	569.795	M	0.91	0.05	0.42
Res	66	3	f	0.0142	+-	0.001685	R	112.551	+-	6.4134	FDn	280941	+-	795.469	M	0.91	0.05	0.41
Res	67	3	f	0.0168	+-	0.001833	R	114.72	+-	5.38523	FDn	294842	+-	661.191	M	0.92	0.05	0.39
Res	68	3	f	0.01	+-	0.001414	R	114.254	+-	8.09858	FDn	257584	+-	1037.56	M	0.93	0.05	0.37
Res	69	3	f	0.0134	+-	0.001637	R	117.611	+-	6.45889	FDn	244057	+-	677.475	M	0.93	0.05	0.36
Res	70	3	f	0.008	+-	0.001265	R	114.665	+-	9.29114	FDn	174470	+-	573.877	M	0.94	0.05	0.34
Res	71	3	f	0.0072	+-	0.0012	R	126.102	+-	8.69917	FDn	147960	+-	915.002	M	0.94	0.05	0.33
Res	72	3	f	0.0064	+-	0.001131	R	127.298	+-	9.05582	FDn	154597	+-	1071.43	M	0.95	0.05	0.31
Res	73	3	f	0.006	+-	0.001095	R	125.773	+-	7.62641	FDn	175772	+-	756.884	M	0.95	0.05	0.29
Res	74	3	f	0.01	+-	0.001414	R	103.418	+-	9.16355	FDn	226670	+-	679.983	M	0.96	0.05	0.28
Res	75	3	f	0.0138	+-	0.001661	R	125.965	+-	5.35326	FDn	246803	+-	993.446	M	0.96	0.05	0.26
Res	76	3	f	0.016	+-	0.001789	R	120.066	+-	6.19751	FDn	291857	+-	1189.49	M	0.97	0.05	0.24
Res	77	3	f	0.0116	+-	0.001523	R	114.616	+-	6.88535	FDn	263310	+-	1090.05	M	0.97	0.05	0.22
Res	78	3	f	0.0136	+-	0.001649	R	123.116	+-	6.78277	FDn	252837	+-	1206.41	M	0.98	0.05	0.21
Res	79	3	f	0.0108	+-	0.00147	R	112.606	+-	7.32147	FDn	237546	+-	848.328	M	0.98	0.05	0.19
Res	80	3	f	0.0102	+-	0.001428	R	119.9	+-	6.97371	FDn	259764	+-	1030.43	M	0.98	0.05	0.17
Res	81	3	f	0.0118	+-	0.001536	R	111.037	+-	7.95836	FDn	273260	+-	937.447	M	0.99	0.05	0.16
Res	82	3	f	0.0086	+-	0.001311	R	110.127	+-	7.80853	FDn	245573	+-	562.181	M	0.99	0.05	0.14
Res	83	3	f	0.0128	+-	0.0016	R	107.705	+-	6.48029	FDn	253269	+-	447.723	M	0.99	0.05	0.12
Res	84	3	f	0.0092	+-	0.001356	R	93.0379	+-	7.95218	FDn	231475	+-	925.846	M	0.99	0.05	0.1
Res	85	3	f	0.0082	+-	0.001281	R	114.194	+-	8.49053	FDn	180962	+-	790.699	M	0.99	0.05	0.09
Res	86	3	f	0.0036	+-	0.000849	R	80.3535	+-	14.3308	FDn	118854	+-	267.396	M	1	0.05	0.07
Res	87	3	f	0.0042	+-	0.000917	R	89.7731	+-	13.8485	FDn	86695.5	+-	217.975	M	1	0.05	0.05
Res	88	3	f	0.002	+-	0.000632	R	114.857	+-	18.0579	FDn	67306.1	+-	759.689	M	1	0.05	0.03
Res	89	3	f	0	+-	0.0002	R	0	+-	0	FDn	300.364	+-	0.673149	M	1	0.05	0.02
Res	0	4	f	0.0012	+-	0.00049	R	76.7729	+-	13.9176	FDn	20228.1	+-	205.054	M	0	0	1
Res	1	4	f	0.0016	+-	0.000566	R	111.387	+-	22.7915	FDn	22321.1	+-	198.361	M	0.02	0	1
Res	2	4	f	0.0016	+-	0.000566	R	139.4	+-	15.0484	FDn	33950.5	+-	207.713	M	0.03	0	1
Res	3	4	f	0.0032	+-	0.0008	R	112.557	+-	13.6999	FDn	54893.6	+-	347.794	M	0.05	0	1
Res	4	4	f	0.0056	+-	0.001058	R	128.656	+-	9.476	FDn	82724.6	+-	435.351	M	0.07	0	1
Res	5	4	f	0.0078	+-	0.001249	R	138.883	+-	7.44764	FDn	104359	+-	754.98	M	0.09	0.01	1
Res	6	4	f	0.0068	+-	0.001166	R	116.886	+-	7.99385	FDn	98437.9	+-	286.069	M	0.1	0.01	0.99
Res	7	4	f	0.0072	+-	0.0012	R	115.561	+-	7.82117	FDn	101436	+-	620.594	M	0.12	0.01	0.99
Res	8	4	f	0.0072	+-	0.0012	R	122.572	+-	7.57202	FDn	103258	+-	273.459	M	0.14	0.01	0.99
Res	9	4	f	0.0102	+-	0.001428	R	118.151	+-	6.1084	FDn	105586	+-	523.122	M	0.16	0.01	0.99
Res	10	4	f	0.006	+-	0.001095	R	123.326	+-	9.67239	FDn	95131.4	+-	347.124	M	0.17	0.01	0.98
Res	11	4	f	0.0086	+-	0.001311	R	123.588	+-	7.8747	FDn	87796.2	+-	418.419	M	0.19	0.01	0.98
Res	12	4	f	0.0056	+-	0.001058	R	120.721	+-	10.66	FDn	93937.6	+-	498.413	M	0.21	0.01	0.98
Res	13	4	f	0.0078	+-	0.001249	R	118.607	+-	8.07226	FDn	103426	+-	712.473	M	0.22	0.02	0.97
Res	14	4	f	0.0114	+-	0.00151	R	110.678	+-	6.05028	FDn	117110	+-	619.564	M	0.24	0.02	0.97
Res	15	4	f	0.0096	+-	0.001386	R	119.426	+-	7.2608	FDn	126260	+-	421.874	M	0.26	0.02	0.97
Res	16	4	f	0.007	+-	0.001183	R	137.489	+-	8.01356	FDn	114285	+-	393.632	M	0.27	0.02	0.96
Res	17	4	f	0.0058	+-	0.001077	R	118.805	+-	9.94081	FDn	86354.8	+-	766.266	M	0.29	0.02	0.96
Res	18	4	f	0.0038	+-	0.000872	R	127.086	+-	8.78447	FDn	53170.5	+-	513.367	M	0.31	0.02	0.95
Res	19	4	f	0.0026	+-	0.000721	R	113.028	+-	15.6769	FDn	57532.3	+-	233.528	M	0.32	0.02	0.95
Res	20	4	f	0.0048	+-	0.00098	R	130.173	+-	9.16244	FDn	99287.7	+-	673.746	M	0.34	0.02	0.94
Res	21	4	f	0.011	+-	0.001483	R	123.237	+-	6.26483	FDn	159313	+-	603.433	M	0.36	0.02	0.93
Res	22	4	f	0.0104	+-	0.001442	R	117.16	+-	7.85147	FDn	177993	+-	758.511	M	0.37	0.03	0.93
Res	23	4	f	0.0112	+-	0.001497	R	109.871	+-	6.79987	FDn	196215	+-	1106.89	M	0.39	0.03	0.92
Res	24	4	f	0.0112	+-	0.001497	R	116.163	+-	6.8505	FDn	204048	+-	1466.23	M	0.41	0.03	0.91
Res	25	4	f	0.01	+-	0.001414	R	120.371	+-	6.26881	FDn	192608	+-	426.36	M	0.42	0.03	0.91
Res	26	4	f	0.0094	+-	0.001371	R	125.95	+-	7.5654	FDn	159291	+-	635.431	M	0.44	0.03	0.9
Res	27	4	f	0.0112	+-	0.001497	R	125.924	+-	5.44995	FDn	165139	+-	611.229	M	0.45	0.03	0.89
Res	28	4	f	0.0126	+-	0.001587	R	116.02	+-	6.47426	FDn	201223	+-	486.11	M	0.47	0.03	0.88
Res	29	4	f	0.0148	+-	0.00172	R	125.945	+-	5.45278	FDn	244009	+-	1137.14	M	0.48	0.03	0.87
Res	30	4	f	0.0156	+-	0.001766	R	115.448	+-	6.021	FDn	252139	+-	529.904	M	0.5	0.03	0.87
Res	31	4	f	0.0142	+-	0.001685	R	120.784	+-	6.09744	FDn	232144	+-	831.319	M	0.51	0.04	0.86
Res	32	4	f	0.0206	+-	0.00203	R	114.41	+-	4.97699	FDn	261403	+-	770.742	M	0.53	0.04	0.85
Res	33	4	f	0.0212	+-	0.002059	R	122.024	+-	4.98768	FDn	282722	+-	819.105	M	0.54	0.04	0.84
Res	34	4	f	0.0194	+-	0.00197	R	114.044	+-	5.06818	FDn	271875	+-	1016.32	M	0.56	0.04	0.83
Res	35	4	f	0.0208	+-	0.00204	R	123.57	+-	4.79572	FDn	285026	+-	551.628	M	0.57	0.04	0.82
Res	36	4	f	0.0208	+-	0.00204	R	115.272	+-	4.85696	FDn	301962	+-	947.399	M	0.59	0.04	0.81
Res	37	4	f	0.0258	+-	0.002272	R	113.205	+-	4.75237	FDn	310876	+-	2022.62	M	0.6	0.04	0.8
Res	38	4	f	0.0146	+-	0.001709	R	114.027	+-	5.74173	FDn	245870	+-	689.559	M	0.61	0.04	0.79
Res	39	4	f	0.0108	+-	0.00147	R	131.023	+-	5.97352	FDn	204935	+-	1335.86	M	0.63	0.04	0.78
Res	40	4	f	0.011	+-	0.001483	R	115.842	+-	6.85116	FDn	192884	+-	460.918	M	0.64	0.04	0.77
Res	41	4	f	0.0074	+-	0.001217	R	114.872	+-	8.33252	FDn	147991	+-	986.277	M	0.65	0.05	0.75
Res	42	4	f	0.0034	+-	0.000825	R	123.646	+-	11.9946	FDn	67918.9	+-	205.364	M	0.67	0.05	0.74
Res	43	4	f	0.0018	+-	0.0006	R	154.748	+-	8.56398	FDn	37073.5	+-	201.88	M	0.68	0.05	0.73
Res	44	4	f	0.0018	+-	0.0006	R	143.37	+-	14.8718	FDn	35323.4	+-	575.992	M	0.69	0.05	0.72
Res	45	4	f	0.0014	+-	0.000529	R	133.759	+-	11.771	FDn	37757.9	+-	358.851	M	0.71	0.05	0.71
Res	46	4	f	0.002	+-	0.000632	R	96.2179	+-	18.122	FDn	38179	+-	351.933	M	0.72	0.05	0.69
Res	47	4	f	0.0022	+-	0.000663	R	114.175	+-	13.819	FDn	42444.4	+-	128.74	M	0.73	0.05	0.68
Res	48	4	f	0.003	+-	0.000775	R	107.755	+-	9.34167	FDn	61075.5	+-	524.54	M	0.74	0.05	0.67
Res	49	4	f	0.0088	+-	0.001327	R	115.682	+-	7.48793	FDn	141597	+-	1328.66	M	0.75	0.05	0.66
Res	50	4	f	0.0116	+-	0.001523	R	115.858	+-	7.44276	FDn	211850	+-	655.946	M	0.76	0.05	0.64
Res	51	4	f	0.0132	+-	0.001625	R	123.146	+-	5.86525	FDn	205979	+-	674.557	M	0.78	0.05	0.63
Res	52	4	f	0.0112	+-	0.001497	R	111.28	+-	6.54267	FDn	207325	+-	488.583	M	0.79	0.05	0.62
Res	53	4	f	0.014	+-	0.001673	R	127.876	+-	5.97319	FDn	224790	+-	686.532	M	0.8	0.06	0.6
Res	54	4	f	0.0122	+-	0.001562	R	121.181	+-	5.78407	FDn	241727	+-	1117.14	M	0.81	0.06	0.59
Res	55	4	f	0.0144	+-	0.001697	R	121.821	+-	6.03978	FDn	277594	+-	587.008	M	0.82	0.06	0.57
Res	56	4	f	0.0152	+-	0.001744	R	108.253	+-	5.59207	FDn	291639	+-	535.121	M	0.83	0.06	0.56
Res	57	4	f	0.017	+-	0.001844	R	112.604	+-	5.56744	FDn	289687	+-	921.762	M	0.84	0.06	0.54
Res	58	4	f	0.016	+-	0.001789	R	119.545	+-	6.02336	FDn	277984	+-	389.065	M	0.85	0.06	0.53
Res	59	4	f	0.015	+-	0.001732	R	119.46	+-	5.79265	FDn	266052	+-	798.87	M	0.86	0.06	0.52
Res	60	4	f	0.0166	+-	0.001822	R	119.649	+-	5.77031	FDn	271371	+-	559.253	M	0.86	0.06	0.5
Res	61	4	f	0.0166	+-	0.001822	R	117.054	+-	5.66781	FDn	264848	+-	1005.33	M	0.87	0.06	0.48
Res	62	4	f	0.0128	+-	0.0016	R	128.416	+-	6.46653	FDn	258591	+-	766.038	M	0.88	0.06	0.47
Res	63	4	f	0.0116	+-	0.001523	R	123.693	+-	6.49947	FDn	251950	+-	576.171	M	0.89	0.06	0.45
Res	64	4	f	0.014	+-	0.001673	R	120.677	+-	6.15953	FDn	263331	+-	732.011	M	0.9	0.06	0.44
Res	65	4	f	0.0154	+-	0.001755	R	118.032	+-	5.73902	FDn	261180	+-	911.303	M	0.9	0.06	0.42
Res	66	4	f	0.0126	+-	0.001587	R	115.121	+-	6.25047	FDn	261423	+-	581.968	M	0.91	0.06	0.41
Res	67	4	f	0.0114	+-	0.00151	R	122.262	+-	7.05112	FDn	250645	+-	1113.88	M	0.92	0.06	0.39
Res	68	4	f	0.015	+-	0.001732	R	108.994	+-	5.55488	FDn	254210	+-	690.567	M	0.92	0.06	0.37
Res	69	4	f	0.0146	+-	0.001709	R	115.986	+-	5.58079	FDn	253524	+-	1325.06	M	0.93	0.07	0.36
Res	70	4	f	0.0082	+-	0.001281	R	125.371	+-	7.44562	FDn	183388	+-	1024.52	M	0.94	0.07	0.34
Res	71	4	f	0.0074	+-	0.001217	R	117.529	+-	8.73418	FDn	194775	+-	510.248	M	0.94	0.07	0.33
Res	72	4	f	0.0092	+-	0.001356	R	107.387	+-	7.88435	FDn	200096	+-	1304.59	M	0.95	0.07	0.31
Res	73	4	f	0.0078	+-	0.001249	R	132.865	+-	6.46297	FDn	176146	+-	570.727	M	0.95	0.07	0.29
Res	74	4	f	0.0128	+-	0.0016	R	119.724	+-	5.99097	FDn	248052	+-	553.312	M	0.96	0.07	0.28
Res	75	4	f	0.011	+-	0.001483	R	109.748	+-	7.69928	FDn	230919	+-	1168.69	M	0.96	0.07	0.26
Res	76	4	f	0.008	+-	0.001265	R	105.912	+-	9.06334	FDn	244014	+-	605.933	M	0.97	0.07	0.24
Res	77	4	f	0.0108	+-	0.00147	R	125.759	+-	6.78197	FDn	257599	+-	804.399	M	0.97	0.07	0.22
Res	78	4	f	0.012	+-	0.001549	R	107.528	+-	7.08049	FDn	254834	+-	800.077	M	0.98	0.07	0.21
Res	79	4	f	0.0092	+-	0.001356	R	122.354	+-	6.91522	FDn	238426	+-	805.028	M	0.98	0.07	0.19
Res	80	4	f	0.0098	+-	0.0014	R	115.122	+-	7.97459	FDn	243851	+-	1204.02	M	0.98	0.07	0.17
Res	81	4	f	0.0104	+-	0.001442	R	107.639	+-	8.51369	FDn	232345	+-	824.588	M	0.99	0.07	0.16
Res	82	4	f	0.012	+-	0.001549	R	116.118	+-	7.12926	FDn	245847	+-	456.971	M	0.99	0.07	0.14
Res	83	4	f	0.0078	+-	0.001249	R	114.935	+-	8.20884	FDn	237346	+-	1609.96	M	0.99	0.07	0.12
Res	84	4	f	0.007	+-	0.001183	R	122.845	+-	8.45629	FDn	209748	+-	722.931	M	0.99	0.07	0.1
Res	85	4	f	0.0068	+-	0.001166	R	108.542	+-	10.617	FDn	154710	+-	704.752	M	0.99	0.07	0.09
Res	86	4	f	0.0056	+-	0.001058	R	107.408	+-	10.7779	FDn	130035	+-	412.865	M	1	0.07	0.07
Res	87	4	f	0.0046	+-	0.000959	R	114.237	+-	11.3543	FDn	137440	+-	1179.55	M	1	0.07	0.05
Res	88	4	f	0.0034	+-	0.000825	R	101.073	+-	15.393	FDn	85159.2	+-	472.446	M	1	0.07	0.03
Res	89	4	f	0	+-	0.0002	R	0	+-	0	FDn	236.426	+-	0.339693	M	1	0.07	0.02
Res	0	5	f	0.0012	+-	0.00049	R	76.7729	+-	13.9176	FDn	20228.1	+-	205.054	M	0	0	1
Res	1	5	f	0.002	+-	0.000632	R	110.265	+-	18.1294	FDn	23857.8	+-	260.474	M	0.02	0	1
Res	2	5	f	0.0022	+-	0.000663	R	97.4122	+-	18.2981	FDn	32954	+-	286.192	M	0.03	0	1
Res	3	5	f	0.0034	+-	0.000825	R	102.441	+-	9.49788	FDn	53484.6	+-	450.046	M	0.05	0	1
Res	4	5	f	0.0038	+-	0.000872	R	138.702	+-	10.6864	FDn	83575.7	+-	690.879	M	0.07	0.01	1
Res	5	5	f	0.0076	+-	0.001233	R	116.676	+-	8.59958	FDn	99683.7	+-	642.447	M	0.09	0.01	1
Res	6	5	f	0.0088	+-	0.001327	R	110.859	+-	7.63488	FDn	104141	+-	1360.49	M	0.1	0.01	0.99
Res	7	5	f	0.0086	+-	0.001311	R	106.51	+-	8.57333	FDn	112345	+-	685.117	M	0.12	0.01	0.99
Res	8	5	f	0.0078	+-	0.001249	R	111.621	+-	7.63281	FDn	107199	+-	577.407	M	0.14	0.01	0.99
Res	9	5	f	0.0082	+-	0.001281	R	123.94	+-	8.27144	FDn	102072	+-	913.833	M	0.16	0.01	0.99
Res	10	5	f	0.0074	+-	0.001217	R	119.596	+-	8.62732	FDn	103356	+-	330.603	M	0.17	0.02	0.98
Res	11	5	f	0.0068	+-	0.001166	R	132.814	+-	8.82206	FDn	100500	+-	349.252	M	0.19	0.02	0.98
Res	12	5	f	0.0054	+-	0.001039	R	110.115	+-	11.2278	FDn	106550	+-	831.932	M	0.21	0.02	0.98
Res	13	5	f	0.0112	+-	0.001497	R	118.585	+-	5.79971	FDn	137109	+-	791.915	M	0.22	0.02	0.97
Res	14	5	f	0.0086	+-	0.001311	R	127.779	+-	7.82557	FDn	143112	+-	526.063	M	0.24	0.02	0.97
Res	15	5	f	0.0108	+-	0.00147	R	126.673	+-	7.11096	FDn	147159	+-	977.368	M	0.26	0.02	0.97
Res	16	5	f	0.009	+-	0.001342	R	130.601	+-	7.45748	FDn	150466	+-	644.646	M	0.27	0.02	0.96
Res	17	5	f	0.0068	+-	0.001166	R	118.033	+-	7.84801	FDn	110520	+-	792.443	M	0.29	0.03	0.96
Res	18	5	f	0.0036	+-	0.000849	R	116.455	+-	11.4689	FDn	66593.8	+-	463.66	M	0.31	0.03	0.95
Res	19	5	f	0.0052	+-	0.00102	R	131.923	+-	8.72768	FDn	79935	+-	325.713	M	0.32	0.03	0.95
Res	20	5	f	0.0096	+-	0.001386	R	115.372	+-	7.67652	FDn	130731	+-	360.852	M	0.34	0.03	0.94
Res	21	5	f	0.0134	+-	0.001637	R	124.905	+-	5.72256	FDn	196674	+-	686.895	M	0.36	0.03	0.93
Res	22	5	f	0.0168	+-	0.001833	R	119.812	+-	5.34736	FDn	244217	+-	829.254	M	0.37	0.03	0.93
Res	23	5	f	0.0198	+-	0.00199	R	118.862	+-	5.00249	FDn	261050	+-	658.334	M	0.39	0.03	0.92
Res	24	5	f	0.0202	+-	0.00201	R	117.034	+-	4.96478	FDn	256274	+-	880.141	M	0.41	0.04	0.91
Res	25	5	f	0.018	+-	0.001897	R	112.504	+-	5.92091	FDn	236526	+-	942.798	M	0.42	0.04	0.91
Res	26	5	f	0.0132	+-	0.001625	R	117.225	+-	6.35378	FDn	208338	+-	445.054	M	0.44	0.04	0.9
Res	27	5	f	0.0112	+-	0.001497	R	133.535	+-	6.57216	FDn	191153	+-	1729.34	M	0.45	0.04	0.89
Res	28	5	f	0.015	+-	0.001732	R	126.346	+-	6.06071	FDn	237639	+-	774.221	M	0.47	0.04	0.88
Res	29	5	f	0.0222	+-	0.002107	R	114.141	+-	4.83717	FDn	290193	+-	1146.93	M	0.48	0.04	0.87
Res	30	5	f	0.021	+-	0.002049	R	121.469	+-	4.82751	FDn	291011	+-	695.55	M	0.5	0.04	0.87
Res	31	5	f	0.0202	+-	0.00201	R	113.942	+-	5.29432	FDn	277987	+-	1293.05	M	0.51	0.04	0.86
Res	32	5	f	0.0224	+-	0.002117	R	108.837	+-	4.83285	FDn	278867	+-	544.384	M	0.53	0.05	0.85
Res	33	5	f	0.0204	+-	0.00202	R	123.814	+-	4.90736	FDn	309737	+-	486.082	M	0.54	0.05	0.84
Res	34	5	f	0.0212	+-	0.002059	R	118.205	+-	4.44935	FDn	304226	+-	1246.47	M	0.56	0.05	0.83
Res	35	5	f	0.0236	+-	0.002173	R	114.321	+-	4.96365	FDn	318782	+-	896.173	M	0.57	0.05	0.82
Res	36	5	f	0.0192	+-	0.00196	R	120.466	+-	5.02115	FDn	285488	+-	587.994	M	0.59	0.05	0.81
Res	37	5	f	0.0136	+-	0.001649	R	126.985	+-	6.20747	FDn	234136	+-	739.685	M	0.6	0.05	0.8
Res	38	5	f	0.0138	+-	0.001661	R	122.171	+-	6.20401	FDn	223468	+-	1010.2	M	0.61	0.05	0.79
Res	39	5	f	0.0116	+-	0.001523	R	122.965	+-	6.32973	FDn	207033	+-	477.89	M	0.63	0.05	0.78
Res	40	5	f	0.0122	+-	0.001562	R	108.577	+-	6.47733	FDn	216489	+-	461.314	M	0.64	0.06	0.77
Res	41	5	f	0.0056	+-	0.001058	R	110.749	+-	9.44657	FDn	141234	+-	379.233	M	0.65	0.06	0.75
Res	42	5	f	0.0042	+-	0.000917	R	136.756	+-	9.30482	FDn	68654.1	+-	295.972	M	0.67	0.06	0.74
Res	43	5	f	0.0018	+-	0.0006	R	159.372	+-	10.8011	FDn	51820.7	+-	385.431	M	0.68	0.06	0.73
Res	44	5	f	0.0044	+-	0.000938	R	116.982	+-	11.2166	FDn	66447	+-	362.941	M	0.69	0.06	0.72
Res	45	5	f	0.0034	+-	0.000825	R	124.472	+-	11.7467	FDn	66338.5	+-	574.699	M	0.7	0.06	0.71
Res	46	5	f	0.003	+-	0.000775	R	103.189	+-	11.5304	FDn	69661.7	+-	220.702	M	0.72	0.06	0.69
Res	47	5	f	0.0028	+-	0.000748	R	133.392	+-	13.9518	FDn	52911.1	+-	596.781	M	0.73	0.06	0.68
Res	48	5	f	0.0038	+-	0.000872	R	115.462	+-	14.0626	FDn	66520.8	+-	821.403	M	0.74	0.06	0.67
Res	49	5	f	0.0034	+-	0.000825	R	109.492	+-	16.7757	FDn	89711.5	+-	390.14	M	0.75	0.07	0.66
Res	50	5	f	0.014	+-	0.001673	R	128.885	+-	5.70605	FDn	214539	+-	1292.01	M	0.76	0.07	0.64
Res	51	5	f	0.0164	+-	0.001811	R	110.477	+-	5.93953	FDn	254643	+-	853.549	M	0.77	0.07	0.63
Res	52	5	f	0.0142	+-	0.001685	R	112.007	+-	6.5182	FDn	241535	+-	919.784	M	0.79	0.07	0.62
Res	53	5	f	0.0142	+-	0.001685	R	106.322	+-	6.29364	FDn	222480	+-	796.011	M	0.8	0.07	0.6
Res	54	5	f	0.0134	+-	0.001637	R	129.23	+-	6.3166	FDn	218207	+-	560.347	M	0.81	0.07	0.59
Res	55	5	f	0.0132	+-	0.001625	R	122.976	+-	6.91889	FDn	222311	+-	913.845	M	0.82	0.07	0.57
Res	56	5	f	0.0116	+-	0.001523	R	118.943	+-	7.98376	FDn	237700	+-	408.671	M	0.83	0.07	0.56
Res	57	5	f	0.0172	+-	0.001855	R	118.847	+-	6.56764	FDn	252588	+-	1227.02	M	0.84	0.07	0.54
Res	58	5	f	0.0142	+-	0.001685	R	113.943	+-	7.16096	FDn	267510	+-	544.423	M	0.84	0.07	0.53
Res	59	5	f	0.0188	+-	0.001939	R	123.526	+-	4.74771	FDn	265882	+-	693.349	M	0.85	0.07	0.52
Res	60	5	f	0.013	+-	0.001612	R	116.555	+-	6.47531	FDn	263814	+-	1662.07	M	0.86	0.08	0.5
Res	61	5	f	0.0112	+-	0.001497	R	116.588	+-	7.73448	FDn	254799	+-	1002.91	M	0.87	0.08	0.48
Res	62	5	f	0.0158	+-	0.001778	R	121.711	+-	4.88373	FDn	245777	+-	649.776	M	0.88	0.08	0.47
Res	63	5	f	0.0102	+-	0.001428	R	121.742	+-	7.45289	FDn	239919	+-	917.19	M	0.89	0.08	0.45
Res	64	5	f	0.012	+-	0.001549	R	134.593	+-	5.21175	FDn	237797	+-	870.833	M	0.9	0.08	0.44
Res	65	5	f	0.0112	+-	0.001497	R	117.706	+-	5.92249	FDn	249636	+-	537.823	M	0.9	0.08	0.42
Res	66	5	f	0.0092	+-	0.001356	R	116.028	+-	8.36948	FDn	236732	+-	523.143	M	0.91	0.08	0.41
Res	67	5	f	0.0108	+-	0.00147	R	106.176	+-	7.75531	FDn	234561	+-	699.2	M	0.92	0.08	0.39
Res	68	5	f	0.0136	+-	0.001649	R	115.052	+-	6.39099	FDn	250868	+-	1670.28	M	0.92	0.08	0.37
Res	69	5	f	0.0112	+-	0.001497	R	120.561	+-	6.23975	FDn	247855	+-	435.879	M	0.93	0.08	0.36
Res	70	5	f	0.0064	+-	0.001131	R	118.052	+-	9.41106	FDn	169873	+-	1099.93	M	0.94	0.08	0.34
Res	71	5	f	0.0112	+-	0.001497	R	124.62	+-	7.52348	FDn	222526	+-	1166.38	M	0.94	0.08	0.33
Res	72	5	f	0.0102	+-	0.001428	R	104.289	+-	8.51438	FDn	225452	+-	692.754	M	0.95	0.08	0.31
Res	73	5	f	0.0064	+-	0.001131	R	114.155	+-	11.6691	FDn	165160	+-	707.318	M	0.95	0.08	0.29
Res	74	5	f	0.0104	+-	0.001442	R	114.289	+-	7.59209	FDn	226572	+-	557.193	M	0.96	0.08	0.28
Res	75	5	f	0.0098	+-	0.0014	R	125.327	+-	7.93756	FDn	257972	+-	510.699	M	0.96	0.08	0.26
Res	76	5	f	0.009	+-	0.001342	R	119.055	+-	8.08496	FDn	221666	+-	1368.76	M	0.97	0.08	0.24
Res	77	5	f	0.0096	+-	0.001386	R	117.754	+-	6.9993	FDn	218612	+-	421.263	M	0.97	0.08	0.22
Res	78	5	f	0.012	+-	0.001549	R	107.911	+-	7.05092	FDn	236179	+-	1223.93	M	0.97	0.09	0.21
Res	79	5	f	0.0106	+-	0.001456	R	135.775	+-	7.07174	FDn	218098	+-	439.378	M	0.98	0.09	0.19
Res	80	5	f	0.009	+-	0.001342	R	111.074	+-	9.29216	FDn	221517	+-	798.217	M	0.98	0.09	0.17
Res	81	5	f	0.0086	+-	0.001311	R	109.995	+-	7.75573	FDn	233852	+-	709.042	M	0.98	0.09	0.16
Res	82	5	f	0.012	+-	0.001549	R	102.466	+-	7.22596	FDn	249794	+-	990.402	M	0.99	0.09	0.14
Res	83	5	f	0.0108	+-	0.00147	R	101.029	+-	8.46096	FDn	221061	+-	543.776	M	0.99	0.09	0.12
Res	84	5	f	0.0064	+-	0.001131	R	119.784	+-	9.43362	FDn	160011	+-	660.277	M	0.99	0.09	0.1
Res	85	5	f	0.0082	+-	0.001281	R	116.178	+-	9.47959	FDn	146674	+-	432.587	M	0.99	0.09	0.09
Res	86	5	f	0.0092	+-	0.001356	R	94.1703	+-	9.23252	FDn	191665	+-	477.497	M	0.99	0.09	0.07
Res	87	5	f	0.0068	+-	0.001166	R	97.2752	+-	11.5087	FDn	176737	+-	740.298	M	0.99	0.09	0.05
Res	88	5	f	0.0038	+-	0.000872	R	102.688	+-	9.93294	FDn	85112.6	+-	318.29	M	1	0.09	0.03
Res	89	5	f	0	+-	0.0002	R	0	+-	0	FDn	252.602	+-	0.2523	M	1	0.09	0.02
Res	0	6	f	0.0012	+-	0.00049	R	76.7729	+-	13.9176	FDn	20228.1	+-	205.054	M	0	0	1
Res	1	6	f	0.0012	+-	0.00049	R	138.304	+-	22.4409	FDn	22523.8	+-	247.816	M	0.02	0	1
Res	2	6	f	0.0014	+-	0.000529	R	108.99	+-	17.6239	FDn	33937.5	+-	417.555	M	0.03	0	1
Res	3	6	f	0.0022	+-	0.000663	R	103.692	+-	15.0679	FDn	53071.1	+-	767.218	M	0.05	0.01	1
Res	4	6	f	0.005	+-	0.001	R	122.835	+-	8.89522	FDn	85601.6	+-	257.035	M	0.07	0.01	1
Res	5	6	f	0.0072	+-	0.0012	R	114.361	+-	8.93115	FDn	102684	+-	330.984	M	0.09	0.01	1
Res	6	6	f	0.0062	+-	0.001114	R	123.124	+-	8.94948	FDn	109648	+-	476.842	M	0.1	0.01	0.99
Res	7	6	f	0.0068	+-	0.001166	R	107.623	+-	9.50128	FDn	113999	+-	705.842	M	0.12	0.01	0.99
Res	8	6	f	0.0076	+-	0.001233	R	125.582	+-	7.92832	FDn	107983	+-	1048.59	M	0.14	0.01	0.99
Res	9	6	f	0.009	+-	0.001342	R	113.738	+-	8.63151	FDn	116852	+-	1010.93	M	0.16	0.02	0.99
Res	10	6	f	0.009	+-	0.001342	R	125.563	+-	8.06871	FDn	117989	+-	1614.96	M	0.17	0.02	0.98
Res	11	6	f	0.009	+-	0.001342	R	131.349	+-	6.57171	FDn	113887	+-	575.06	M	0.19	0.02	0.98
Res	12	6	f	0.0088	+-	0.001327	R	118.534	+-	6.9953	FDn	122434	+-	524.313	M	0.21	0.02	0.98
Res	13	6	f	0.0122	+-	0.001562	R	121.876	+-	6.47722	FDn	166150	+-	1486.09	M	0.22	0.02	0.97
Res	14	6	f	0.0114	+-	0.00151	R	126.315	+-	6.1477	FDn	183248	+-	695.898	M	0.24	0.03	0.97
Res	15	6	f	0.0134	+-	0.001637	R	109.845	+-	5.55024	FDn	189925	+-	939.318	M	0.26	0.03	0.97
Res	16	6	f	0.013	+-	0.001612	R	125.402	+-	6.92791	FDn	190877	+-	651.696	M	0.27	0.03	0.96
Res	17	6	f	0.007	+-	0.001183	R	132.567	+-	8.10842	FDn	130809	+-	1902.09	M	0.29	0.03	0.96
Res	18	6	f	0.0052	+-	0.00102	R	108.069	+-	10.4224	FDn	87879.7	+-	541.64	M	0.31	0.03	0.95
Res	19	6	f	0.0048	+-	0.00098	R	123.104	+-	8.40152	FDn	93963	+-	1079.14	M	0.32	0.03	0.95
Res	20	6	f	0.0112	+-	0.001497	R	117.557	+-	7.07452	FDn	152975	+-	954.091	M	0.34	0.04	0.94
Res	21	6	f	0.0144	+-	0.001697	R	121.901	+-	5.6207	FDn	222479	+-	383.226	M	0.36	0.04	0.93
Res	22	6	f	0.0204	+-	0.00202	R	108.721	+-	5.28567	FDn	278130	+-	506.573	M	0.37	0.04	0.93
Res	23	6	f	0.0254	+-	0.002254	R	110.649	+-	4.37333	FDn	304501	+-	960.138	M	0.39	0.04	0.92
Res	24	6	f	0.0238	+-	0.002182	R	108.266	+-	4.52206	FDn	286396	+-	1482.69	M	0.4	0.04	0.91
Res	25	6	f	0.017	+-	0.001844	R	117.591	+-	5.73491	FDn	257166	+-	1248.03	M	0.42	0.04	0.91
Res	26	6	f	0.0156	+-	0.001766	R	122.79	+-	5.25893	FDn	226574	+-	533.39	M	0.44	0.05	0.9
Res	27	6	f	0.0158	+-	0.001778	R	114.559	+-	6.02315	FDn	227163	+-	1385.14	M	0.45	0.05	0.89
Res	28	6	f	0.0176	+-	0.001876	R	116.804	+-	5.42821	FDn	249224	+-	797.796	M	0.47	0.05	0.88
Res	29	6	f	0.021	+-	0.002049	R	122.019	+-	5.16335	FDn	288576	+-	1022.75	M	0.48	0.05	0.87
Res	30	6	f	0.0182	+-	0.001908	R	127.409	+-	5.04835	FDn	279859	+-	1544.78	M	0.5	0.05	0.87
Res	31	6	f	0.0148	+-	0.00172	R	117.08	+-	5.511	FDn	265600	+-	1215.11	M	0.51	0.05	0.86
Res	32	6	f	0.0216	+-	0.002078	R	122.877	+-	4.59918	FDn	281418	+-	754.839	M	0.53	0.06	0.85
Res	33	6	f	0.021	+-	0.002049	R	122.521	+-	5.11463	FDn	286161	+-	448.985	M	0.54	0.06	0.84
Res	34	6	f	0.0176	+-	0.001876	R	119.629	+-	4.99004	FDn	290465	+-	819.074	M	0.56	0.06	0.83
Res	35	6	f	0.0176	+-	0.001876	R	122.232	+-	5.8499	FDn	259714	+-	593.949	M	0.57	0.06	0.82
Res	36	6	f	0.0166	+-	0.001822	R	114.913	+-	6.1549	FDn	236530	+-	403.647	M	0.58	0.06	0.81
Res	37	6	f	0.014	+-	0.001673	R	125.85	+-	5.48012	FDn	218996	+-	604.354	M	0.6	0.06	0.8
Res	38	6	f	0.014	+-	0.001673	R	126.154	+-	5.6474	FDn	221195	+-	456.455	M	0.61	0.06	0.79
Res	39	6	f	0.017	+-	0.001844	R	118.054	+-	5.20426	FDn	242640	+-	589.117	M	0.63	0.07	0.78
Res	40	6	f	0.0128	+-	0.0016	R	117.673	+-	6.34916	FDn	231663	+-	1654.45	M	0.64	0.07	0.77
Res	41	6	f	0.0068	+-	0.001166	R	130.7	+-	8.55451	FDn	104634	+-	472.508	M	0.65	0.07	0.75
Res	42	6	f	0.0058	+-	0.001077	R	133.544	+-	9.80517	FDn	73971.2	+-	679.178	M	0.67	0.07	0.74
Res	43	6	f	0.0042	+-	0.000917	R	131.392	+-	12.2656	FDn	69029.5	+-	490.453	M	0.68	0.07	0.73
Res	44	6	f	0.0044	+-	0.000938	R	122.084	+-	9.89723	FDn	109703	+-	1042.71	M	0.69	0.07	0.72
Res	45	6	f	0.0048	+-	0.00098	R	112.196	+-	10.4178	FDn	107789	+-	659.125	M	0.7	0.07	0.71
Res	46	6	f	0.0056	+-	0.001058	R	125.732	+-	8.97421	FDn	121906	+-	601.194	M	0.72	0.08	0.69
Res	47	6	f	0.0052	+-	0.00102	R	112.354	+-	8.86337	FDn	84840	+-	878.835	M	0.73	0.08	0.68
Res	48	6	f	0.0044	+-	0.000938	R	113.495	+-	11.9483	FDn	80859.6	+-	424.887	M	0.74	0.08	0.67
Res	49	6	f	0.0032	+-	0.0008	R	127.876	+-	10.0465	FDn	79394.7	+-	327.558	M	0.75	0.08	0.66
Res	50	6	f	0.009	+-	0.001342	R	131.434	+-	6.80516	FDn	154062	+-	649.029	M	0.76	0.08	0.64
Res	51	6	f	0.0188	+-	0.001939	R	114.636	+-	5.06174	FDn	262482	+-	658.34	M	0.77	0.08	0.63
Res	52	6	f	0.0194	+-	0.00197	R	123.919	+-	5.21046	FDn	298223	+-	649.135	M	0.78	0.08	0.62
Res	53	6	f	0.0156	+-	0.001766	R	116.39	+-	6.42018	FDn	252962	+-	585.149	M	0.79	0.08	0.6
Res	54	6	f	0.0118	+-	0.001536	R	119.8	+-	6.95213	FDn	222357	+-	1094.1	M	0.8	0.08	0.59
Res	55	6	f	0.0118	+-	0.001536	R	110.617	+-	7.13347	FDn	202077	+-	784.319	M	0.81	0.09	0.57
Res	56	6	f	0.011	+-	0.001483	R	116.716	+-	7.33917	FDn	189132	+-	839.907	M	0.82	0.09	0.56
Res	57	6	f	0.012	+-	0.001549	R	131.265	+-	6.67532	FDn	202489	+-	254.416	M	0.83	0.09	0.54
Res	58	6	f	0.0104	+-	0.001442	R	132.553	+-	7.24462	FDn	219231	+-	698.351	M	0.84	0.09	0.53
Res	59	6	f	0.014	+-	0.001673	R	117.842	+-	5.45999	FDn	249464	+-	519.519	M	0.85	0.09	0.52
Res	60	6	f	0.0128	+-	0.0016	R	118.443	+-	7.25552	FDn	268359	+-	742.142	M	0.86	0.09	0.5
Res	61	6	f	0.0142	+-	0.001685	R	120.595	+-	6.67861	FDn	252948	+-	546.114	M	0.87	0.09	0.48
Res	62	6	f	0.0178	+-	0.001887	R	114.312	+-	5.84548	FDn	273002	+-	1040.05	M	0.88	0.09	0.47
Res	63	6	f	0.0126	+-	0.001587	R	105.569	+-	6.67838	FDn	235896	+-	444.186	M	0.89	0.09	0.45
Res	64	6	f	0.0122	+-	0.001562	R	115.734	+-	6.12937	FDn	240342	+-	652.16	M	0.89	0.09	0.44
Res	65	6	f	0.0142	+-	0.001685	R	109.473	+-	6.20066	FDn	247162	+-	417.766	M	0.9	0.09	0.42
Res	66	6	f	0.0064	+-	0.001131	R	115.753	+-	8.52429	FDn	198816	+-	1026.51	M	0.91	0.1	0.41
Res	67	6	f	0.0114	+-	0.00151	R	112.266	+-	6.72609	FDn	226359	+-	891.256	M	0.92	0.1	0.39
Res	68	6	f	0.0118	+-	0.001536	R	109.355	+-	7.15055	FDn	261380	+-	618.532	M	0.92	0.1	0.37
Res	69	6	f	0.0064	+-	0.001131	R	128.389	+-	10.6451	FDn	199198	+-	529.21	M	0.93	0.1	0.36
Res	70	6	f	0.0078	+-	0.001249	R	120.136	+-	8.856	FDn	166896	+-	457.568	M	0.93	0.1	0.34
Res	71	6	f	0.0126	+-	0.001587	R	112.395	+-	7.09481	FDn	242340	+-	549.046	M	0.94	0.1	0.33
Res	72	6	f	0.0116	+-	0.001523	R	115.411	+-	6.68389	FDn	244835	+-	1383.3	M	0.95	0.1	0.31
Res	73	6	f	0.009	+-	0.001342	R	120.255	+-	7.0799	FDn	170392	+-	1202.55	M	0.95	0.1	0.29
Res	74	6	f	0.008	+-	0.001265	R	117.687	+-	8.44086	FDn	182327	+-	554.955	M	0.96	0.1	0.28
Res	75	6	f	0.0136	+-	0.001649	R	107.015	+-	6.94876	FDn	267175	+-	527.318	M	0.96	0.1	0.26
Res	76	6	f	0.0094	+-	0.001371	R	116.924	+-	7.40201	FDn	232654	+-	965.396	M	0.96	0.1	0.24
Res	77	6	f	0.0096	+-	0.001386	R	114.601	+-	7.18446	FDn	194017	+-	695.733	M	0.97	0.1	0.22
Res	78	6	f	0.0074	+-	0.001217	R	108.588	+-	8.49893	FDn	201676	+-	915.436	M	0.97	0.1	0.21
Res	79	6	f	0.0104	+-	0.001442	R	120.092	+-	7.61022	FDn	231634	+-	464.082	M	0.98	0.1	0.19
Res	80	6	f	0.0088	+-	0.001327	R	118.383	+-	7.33885	FDn	237031	+-	731.877	M	0.98	0.1	0.17
Res	81	6	f	0.011	+-	0.001483	R	109.428	+-	8.84307	FDn	253377	+-	1871.93	M	0.98	0.1	0.16
Res	82	6	f	0.0078	+-	0.001249	R	115.039	+-	7.88997	FDn	210772	+-	736.084	M	0.98	0.1	0.14
Res	83	6	f	0.0082	+-	0.001281	R	128.232	+-	7.61005	FDn	153649	+-	408.073	M	0.99	0.1	0.12
Res	84	6	f	0.0064	+-	0.001131	R	105.37	+-	10.6777	FDn	128489	+-	470.608	M	0.99	0.1	0.1
Res	85	6	f	0.0068	+-	0.001166	R	86.2315	+-	10.6289	FDn	177356	+-	1200.55	M	0.99	0.1	0.09
Res	86	6	f	0.0106	+-	0.001456	R	99.4787	+-	7.71785	FDn	215746	+-	676.401	M	0.99	0.1	0.07
Res	87	6	f	0.0082	+-	0.001281	R	90.9952	+-	11.0611	FDn	191654	+-	452.239	M	0.99	0.1	0.05
Res	88	6	f	0.0034	+-	0.000825	R	103.792	+-	10.5834	FDn	65566.7	+-	224.135	M	0.99	0.1	0.03
Res	89	6	f	0	+-	0.0002	R	0	+-	0	FDn	245.277	+-	1.32547	M	0.99	0.1	0.02
Res	0	7	f	0.0012	+-	0.00049	R	76.7729	+-	13.9176	FDn	20228.1	+-	205.054	M	0	0	1
Res	1	7	f	0.0014	+-	0.000529	R	135.413	+-	17.3152	FDn	20552.2	+-	187.161	M	0.02	0	1
Res	2	7	f	0.002	+-	0.000632	R	111.092	+-	18.9553	FDn	32284.2	+-	189.482	M	0.03	0	1
Res	3	7	f	0.003	+-	0.000775	R	95.3818	+-	13.341	FDn	58435	+-	515.509	M	0.05	0.01	1
Res	4	7	f	0.0046	+-	0.000959	R	127.922	+-	10.8391	FDn	86793.8	+-	559.475	M	0.07	0.01	1
Res	5	7	f	0.0074	+-	0.001217	R	118.596	+-	8.92105	FDn	110244	+-	662.864	M	0.09	0.01	1
Res	6	7	f	0.007	+-	0.001183	R	119.782	+-	8.52265	FDn	108845	+-	860.016	M	0.1	0.01	0.99
Res	7	7	f	0.013	+-	0.001612	R	108.415	+-	6.62922	FDn	127152	+-	363.614	M	0.12	0.01	0.99
Res	8	7	f	0.0074	+-	0.001217	R	100.771	+-	8.68052	FDn	121400	+-	353.598	M	0.14	0.02	0.99
Res	9	7	f	0.007	+-	0.001183	R	121.089	+-	9.63076	FDn	134600	+-	1633.19	M	0.16	0.02	0.99
Res	10	7	f	0.0088	+-	0.001327	R	109.471	+-	7.58683	FDn	143167	+-	438.363	M	0.17	0.02	0.98
Res	11	7	f	0.0096	+-	0.001386	R	121.899	+-	7.61806	FDn	131504	+-	613.682	M	0.19	0.02	0.98
Res	12	7	f	0.013	+-	0.001612	R	123.074	+-	5.58785	FDn	160617	+-	711.931	M	0.21	0.03	0.98
Res	13	7	f	0.0146	+-	0.001709	R	113.967	+-	5.64971	FDn	192216	+-	536.444	M	0.22	0.03	0.97
Res	14	7	f	0.0156	+-	0.001766	R	116.218	+-	5.28146	FDn	221760	+-	347.142	M	0.24	0.03	0.97
Res	15	7	f	0.0146	+-	0.001709	R	117.842	+-	5.71129	FDn	231703	+-	786.019	M	0.26	0.03	0.97
Res	16	7	f	0.011	+-	0.001483	R	120.714	+-	6.43341	FDn	211393	+-	1399.19	M	0.27	0.03	0.96
Res	17	7	f	0.0084	+-	0.001296	R	133.012	+-	6.52214	FDn	152663	+-	452.296	M	0.29	0.04	0.96
Res	18	7	f	0.0066	+-	0.001149	R	115.101	+-	10.6773	FDn	109467	+-	530.021	M	0.31	0.04	0.95
Res	19	7	f	0.0076	+-	0.001233	R	136.729	+-	6.22155	FDn	122690	+-	583.657	M	0.32	0.04	0.95
Res	20	7	f	0.0098	+-	0.0014	R	133.435	+-	6.96092	FDn	155977	+-	429.269	M	0.34	0.04	0.94
Res	21	7	f	0.0174	+-	0.001865	R	121.155	+-	5.56955	FDn	232316	+-	585.333	M	0.36	0.04	0.93
Res	22	7	f	0.0176	+-	0.001876	R	120.717	+-	5.82408	FDn	261098	+-	648.45	M	0.37	0.05	0.93
Res	23	7	f	0.0196	+-	0.00198	R	118.954	+-	5.30654	FDn	297892	+-	1058.73	M	0.39	0.05	0.92
Res	24	7	f	0.0228	+-	0.002135	R	113.426	+-	4.55666	FDn	291027	+-	1759.96	M	0.4	0.05	0.91
Res	25	7	f	0.0204	+-	0.00202	R	125.939	+-	4.7001	FDn	270463	+-	281.31	M	0.42	0.05	0.91
Res	26	7	f	0.021	+-	0.002049	R	112.137	+-	4.71511	FDn	253732	+-	489.437	M	0.44	0.05	0.9
Res	27	7	f	0.0136	+-	0.001649	R	120.458	+-	5.15281	FDn	239816	+-	960.512	M	0.45	0.06	0.89
Res	28	7	f	0.019	+-	0.001949	R	120.731	+-	5.26506	FDn	263571	+-	390.339	M	0.47	0.06	0.88
Res	29	7	f	0.0218	+-	0.002088	R	118.394	+-	4.76121	FDn	263793	+-	726.186	M	0.48	0.06	0.87
Res	30	7	f	0.0228	+-	0.002135	R	109.75	+-	4.98844	FDn	273640	+-	414.064	M	0.5	0.06	0.87
Res	31	7	f	0.0198	+-	0.00199	R	114.251	+-	4.93502	FDn	274913	+-	566.752	M	0.51	0.06	0.86
Res	32	7	f	0.015	+-	0.001732	R	121.251	+-	5.55745	FDn	262384	+-	608.439	M	0.53	0.06	0.85
Res	33	7	f	0.0192	+-	0.00196	R	118.24	+-	5.05185	FDn	277941	+-	430.227	M	0.54	0.07	0.84
Res	34	7	f	0.0178	+-	0.001887	R	127.115	+-	5.47926	FDn	264633	+-	1061.44	M	0.56	0.07	0.83
Res	35	7	f	0.0188	+-	0.001939	R	114.026	+-	5.29951	FDn	232064	+-	368.84	M	0.57	0.07	0.82
Res	36	7	f	0.0136	+-	0.001649	R	123.284	+-	6.15661	FDn	220982	+-	597.765	M	0.58	0.07	0.81
Res	37	7	f	0.0152	+-	0.001744	R	112.809	+-	5.7305	FDn	229766	+-	554.14	M	0.6	0.07	0.8
Res	38	7	f	0.0134	+-	0.001637	R	118.931	+-	6.00239	FDn	247718	+-	1049.16	M	0.61	0.08	0.79
Res	39	7	f	0.0192	+-	0.00196	R	110.385	+-	5.08672	FDn	293125	+-	600.873	M	0.62	0.08	0.78
Res	40	7	f	0.0088	+-	0.001327	R	122.03	+-	6.89295	FDn	177644	+-	460.747	M	0.64	0.08	0.77
Res	41	7	f	0.0042	+-	0.000917	R	105.656	+-	9.0552	FDn	90559.8	+-	662.873	M	0.65	0.08	0.75
Res	42	7	f	0.0042	+-	0.000917	R	116.382	+-	9.22534	FDn	79338.2	+-	324.472	M	0.66	0.08	0.74
Res	43	7	f	0.0038	+-	0.000872	R	126.814	+-	11.2041	FDn	87365.2	+-	674.37	M	0.68	0.08	0.73
Res	44	7	f	0.0092	+-	0.001356	R	130.322	+-	6.60247	FDn	172890	+-	668.516	M	0.69	0.08	0.72
Res	45	7	f	0.0068	+-	0.001166	R	128.656	+-	8.69468	FDn	129286	+-	537.371	M	0.7	0.09	0.71
Res	46	7	f	0.0106	+-	0.001456	R	127.43	+-	6.71782	FDn	159209	+-	605.433	M	0.71	0.09	0.69
Res	47	7	f	0.008	+-	0.001265	R	129.627	+-	7.94566	FDn	139414	+-	275.186	M	0.73	0.09	0.68
Res	48	7	f	0.006	+-	0.001095	R	124.129	+-	9.26287	FDn	90407.8	+-	1201.45	M	0.74	0.09	0.67
Res	49	7	f	0.0048	+-	0.00098	R	103.709	+-	10.5722	FDn	86922.3	+-	532.991	M	0.75	0.09	0.66
Res	50	7	f	0.0052	+-	0.00102	R	115.326	+-	13.3401	FDn	105419	+-	364.001	M	0.76	0.09	0.64
Res	51	7	f	0.0106	+-	0.001456	R	129.484	+-	7.74491	FDn	187379	+-	703.799	M	0.77	0.09	0.63
Res	52	7	f	0.0184	+-	0.001918	R	119.296	+-	5.43967	FDn	289926	+-	527.205	M	0.78	0.1	0.62
Res	53	7	f	0.0216	+-	0.002078	R	116.46	+-	5.02865	FDn	313776	+-	694.122	M	0.79	0.1	0.6
Res	54	7	f	0.0166	+-	0.001822	R	112.51	+-	6.49899	FDn	273908	+-	996.406	M	0.8	0.1	0.59
Res	55	7	f	0.0124	+-	0.001575	R	117.106	+-	5.84766	FDn	239416	+-	497.349	M	0.81	0.1	0.57
Res	56	7	f	0.008	+-	0.001265	R	117.169	+-	8.7992	FDn	212648	+-	411.147	M	0.82	0.1	0.56
Res	57	7	f	0.0108	+-	0.00147	R	126.962	+-	6.11786	FDn	180616	+-	1042.48	M	0.83	0.1	0.54
Res	58	7	f	0.0082	+-	0.001281	R	108.707	+-	8.41209	FDn	161562	+-	881.626	M	0.84	0.1	0.53
Res	59	7	f	0.0092	+-	0.001356	R	117.654	+-	6.26006	FDn	177957	+-	497.125	M	0.85	0.1	0.52
Res	60	7	f	0.0092	+-	0.001356	R	119.184	+-	7.69586	FDn	196072	+-	1137.27	M	0.86	0.11	0.5
Res	61	7	f	0.0094	+-	0.001371	R	121.633	+-	7.61646	FDn	211232	+-	966.281	M	0.87	0.11	0.48
Res	62	7	f	0.014	+-	0.001673	R	116.868	+-	6.59979	FDn	268773	+-	1152.99	M	0.88	0.11	0.47
Res	63	7	f	0.011	+-	0.001483	R	104.361	+-	6.76659	FDn	244326	+-	887.911	M	0.88	0.11	0.45
Res	64	7	f	0.0122	+-	0.001562	R	118.93	+-	6.07305	FDn	242110	+-	474.032	M	0.89	0.11	0.44
Res	65	7	f	0.0104	+-	0.001442	R	121.125	+-	7.25602	FDn	237803	+-	666.461	M	0.9	0.11	0.42
Res	66	7	f	0.01	+-	0.001414	R	124.842	+-	6.7932	FDn	205368	+-	1356.51	M	0.91	0.11	0.41
Res	67	7	f	0.0116	+-	0.001523	R	130.852	+-	5.70198	FDn	224628	+-	814.927	M	0.91	0.11	0.39
Res	68	7	f	0.013	+-	0.001612	R	111.134	+-	6.56143	FDn	247698	+-	965.363	M	0.92	0.11	0.37
Res	69	7	f	0.005	+-	0.001	R	110.625	+-	10.3239	FDn	156805	+-	580.111	M	0.93	0.11	0.36
Res	70	7	f	0.0082	+-	0.001281	R	128.461	+-	7.82624	FDn	162667	+-	492.758	M	0.93	0.11	0.34
Res	71	7	f	0.0124	+-	0.001575	R	115.133	+-	6.55635	FDn	248494	+-	667.674	M	0.94	0.12	0.33
Res	72	7	f	0.015	+-	0.001732	R	113.6	+-	6.15205	FDn	266597	+-	734.66	M	0.94	0.12	0.31
Res	73	7	f	0.009	+-	0.001342	R	108.265	+-	8.69006	FDn	188743	+-	760.242	M	0.95	0.12	0.29
Res	74	7	f	0.008	+-	0.001265	R	107.891	+-	9.11482	FDn	152115	+-	483.103	M	0.95	0.12	0.28
Res	75	7	f	0.0114	+-	0.00151	R	119.993	+-	7.14039	FDn	217539	+-	1716.5	M	0.96	0.12	0.26
Res	76	7	f	0.0112	+-	0.001497	R	106.615	+-	7.40888	FDn	230546	+-	560.099	M	0.96	0.12	0.24
Res	77	7	f	0.0106	+-	0.001456	R	116.081	+-	6.58832	FDn	211558	+-	466.563	M	0.97	0.12	0.22
Res	78	7	f	0.0082	+-	0.001281	R	135.346	+-	7.92995	FDn	209814	+-	530.859	M	0.97	0.12	0.21
Res	79	7	f	0.0112	+-	0.001497	R	113.871	+-	6.82892	FDn	234148	+-	520.018	M	0.97	0.12	0.19
Res	80	7	f	0.0082	+-	0.001281	R	99.6216	+-	8.89455	FDn	239104	+-	1022.79	M	0.98	0.12	0.17
Res	81	7	f	0.0096	+-	0.001386	R	120.461	+-	7.03784	FDn	224810	+-	517.227	M	0.98	0.12	0.16
Res	82	7	f	0.0064	+-	0.001131	R	103.614	+-	11.1784	FDn	147323	+-	654.358	M	0.98	0.12	0.14
Res	83	7	f	0.0042	+-	0.000917	R	108.312	+-	11.2031	FDn	123994	+-	332.279	M	0.99	0.12	0.12
Res	84	7	f	0.0074	+-	0.001217	R	102.168	+-	9.79255	FDn	162601	+-	446.882	M	0.99	0.12	0.1
Res	85	7	f	0.0102	+-	0.001428	R	106.148	+-	8.8176	FDn	237670	+-	1514.4	M	0.99	0.12	0.09
Res	86	7	f	0.008	+-	0.001265	R	118.407	+-	9.46063	FDn	207574	+-	418.526	M	0.99	0.12	0.07
Res	87	7	f	0.0106	+-	0.001456	R	95.7608	+-	9.09627	FDn	208911	+-	945.713	M	0.99	0.12	0.05
Res	88	7	f	0.0012	+-	0.00049	R	88.097	+-	25.0735	FDn	45622.8	+-	467.668	M	0.99	0.12	0.03
Res	89	7	f	0	+-	0.0002	R	0	+-	0	FDn	227.245	+-	0.198499	M	0.99	0.12	0.02
Res	0	8	f	0.0012	+-	0.00049	R	76.7729	+-	13.9176	FDn	20228.1	+-	205.054	M	0	0	1
Res	1	8	f	0.003	+-	0.000775	R	117.361	+-	11.4912	FDn	23888.1	+-	308.048	M	0.02	0	1
Res	2	8	f	0.002	+-	0.000632	R	114.904	+-	13.7713	FDn	31465.3	+-	231.234	M	0.03	0	1
Res	3	8	f	0.003	+-	0.000775	R	121.091	+-	14.8821	FDn	61023.9	+-	561.967	M	0.05	0.01	1
Res	4	8	f	0.0048	+-	0.00098	R	129.383	+-	8.59443	FDn	87852.5	+-	510.005	M	0.07	0.01	1
Res	5	8	f	0.0064	+-	0.001131	R	120.019	+-	8.79007	FDn	101203	+-	478.035	M	0.09	0.01	1
Res	6	8	f	0.0086	+-	0.001311	R	114.988	+-	7.35392	FDn	116574	+-	540.302	M	0.1	0.01	0.99
Res	7	8	f	0.0106	+-	0.001456	R	118.304	+-	6.8843	FDn	135300	+-	799.225	M	0.12	0.02	0.99
Res	8	8	f	0.0102	+-	0.001428	R	115.371	+-	7.42017	FDn	131588	+-	720.735	M	0.14	0.02	0.99
Res	9	8	f	0.008	+-	0.001265	R	115.746	+-	8.45643	FDn	135897	+-	1087.36	M	0.15	0.02	0.99
Res	10	8	f	0.0158	+-	0.001778	R	116.326	+-	5.12871	FDn	170754	+-	737.528	M	0.17	0.02	0.98
Res	11	8	f	0.0084	+-	0.001296	R	120.099	+-	7.96103	FDn	148520	+-	314.695	M	0.19	0.03	0.98
Res	12	8	f	0.0086	+-	0.001311	R	126.688	+-	7.36894	FDn	174296	+-	914.71	M	0.21	0.03	0.98
Res	13	8	f	0.0154	+-	0.001755	R	117.467	+-	5.88719	FDn	228713	+-	865.85	M	0.22	0.03	0.97
Res	14	8	f	0.019	+-	0.001949	R	126.379	+-	5.10656	FDn	257876	+-	842.697	M	0.24	0.03	0.97
Res	15	8	f	0.0194	+-	0.00197	R	108.512	+-	5.41031	FDn	270615	+-	764.443	M	0.26	0.04	0.97
Res	16	8	f	0.0162	+-	0.0018	R	118.443	+-	5.6867	FDn	226377	+-	497.255	M	0.27	0.04	0.96
Res	17	8	f	0.0114	+-	0.00151	R	119.301	+-	6.12731	FDn	170103	+-	594.335	M	0.29	0.04	0.96
Res	18	8	f	0.0098	+-	0.0014	R	123.803	+-	7.71486	FDn	133502	+-	391.127	M	0.31	0.04	0.95
Res	19	8	f	0.007	+-	0.001183	R	119.564	+-	8.83349	FDn	141164	+-	477.683	M	0.32	0.05	0.95
Res	20	8	f	0.011	+-	0.001483	R	109.16	+-	6.73439	FDn	160265	+-	993.116	M	0.34	0.05	0.94
Res	21	8	f	0.0172	+-	0.001855	R	127.149	+-	5.30221	FDn	241541	+-	480.114	M	0.35	0.05	0.93
Res	22	8	f	0.021	+-	0.002049	R	113.395	+-	4.69691	FDn	271100	+-	597.488	M	0.37	0.05	0.93
Res	23	8	f	0.0222	+-	0.002107	R	118.584	+-	4.57788	FDn	286743	+-	472.976	M	0.39	0.05	0.92
Res	24	8	f	0.0222	+-	0.002107	R	110.43	+-	4.70366	FDn	288009	+-	1684.69	M	0.4	0.06	0.91
Res	25	8	f	0.0192	+-	0.00196	R	111.999	+-	4.81486	FDn	256399	+-	860.968	M	0.42	0.06	0.91
Res	26	8	f	0.0202	+-	0.00201	R	126.951	+-	4.87656	FDn	257791	+-	1159.84	M	0.43	0.06	0.9
Res	27	8	f	0.0202	+-	0.00201	R	119.126	+-	4.8534	FDn	253084	+-	1142.23	M	0.45	0.06	0.89
Res	28	8	f	0.0186	+-	0.001929	R	115.273	+-	4.70255	FDn	266072	+-	1111.28	M	0.46	0.07	0.88
Res	29	8	f	0.0138	+-	0.001661	R	118.238	+-	6.22481	FDn	256223	+-	687.92	M	0.48	0.07	0.87
Res	30	8	f	0.0184	+-	0.001918	R	122.624	+-	5.17426	FDn	262929	+-	752.978	M	0.5	0.07	0.87
Res	31	8	f	0.0166	+-	0.001822	R	120.205	+-	5.05588	FDn	265277	+-	404.65	M	0.51	0.07	0.86
Res	32	8	f	0.0172	+-	0.001855	R	113.804	+-	5.27021	FDn	269067	+-	689.429	M	0.52	0.07	0.85
Res	33	8	f	0.0186	+-	0.001929	R	119.148	+-	5.17502	FDn	254459	+-	1144.38	M	0.54	0.08	0.84
Res	34	8	f	0.0146	+-	0.001709	R	122.322	+-	5.74776	FDn	214794	+-	382.319	M	0.55	0.08	0.83
Res	35	8	f	0.0138	+-	0.001661	R	127.317	+-	5.00309	FDn	204682	+-	1493.23	M	0.57	0.08	0.82
Res	36	8	f	0.0132	+-	0.001625	R	119.206	+-	6.83028	FDn	217705	+-	808.173	M	0.58	0.08	0.81
Res	37	8	f	0.015	+-	0.001732	R	118.46	+-	5.5658	FDn	249951	+-	1122.56	M	0.6	0.08	0.8
Res	38	8	f	0.0168	+-	0.001833	R	120.192	+-	5.56551	FDn	291930	+-	492.006	M	0.61	0.09	0.79
Res	39	8	f	0.0152	+-	0.001744	R	121.339	+-	6.45684	FDn	268403	+-	636.877	M	0.62	0.09	0.78
Res	40	8	f	0.01	+-	0.001414	R	117.248	+-	6.74523	FDn	148688	+-	431.138	M	0.64	0.09	0.77
Res	41	8	f	0.0054	+-	0.001039	R	119.683	+-	10.7964	FDn	87451.9	+-	826.535	M	0.65	0.09	0.75
Res	42	8	f	0.0056	+-	0.001058	R	111.42	+-	9.68386	FDn	85477	+-	419.733	M	0.66	0.09	0.74
Res	43	8	f	0.007	+-	0.001183	R	125.638	+-	10.0602	FDn	144023	+-	918.658	M	0.68	0.09	0.73
Res	44	8	f	0.0136	+-	0.001649	R	119.608	+-	6.01096	FDn	223472	+-	549.768	M	0.69	0.1	0.72
Res	45	8	f	0.0076	+-	0.001233	R	119.585	+-	8.53883	FDn	143283	+-	503.303	M	0.7	0.1	0.71
Res	46	8	f	0.0098	+-	0.0014	R	136.529	+-	6.56115	FDn	180115	+-	463.891	M	0.71	0.1	0.69
Res	47	8	f	0.013	+-	0.001612	R	118.165	+-	6.66767	FDn	220553	+-	630.514	M	0.72	0.1	0.68
Res	48	8	f	0.0084	+-	0.001296	R	120.052	+-	7.51753	FDn	127006	+-	469.474	M	0.74	0.1	0.67
Res	49	8	f	0.0078	+-	0.001249	R	115.631	+-	8.40739	FDn	93430.4	+-	475.187	M	0.75	0.11	0.66
Res	50	8	f	0.0056	+-	0.001058	R	112.794	+-	10.7026	FDn	90593.2	+-	354.447	M	0.76	0.11	0.64
Res	51	8	f	0.0066	+-	0.001149	R	113.332	+-	8.63281	FDn	123974	+-	919.671	M	0.77	0.11	0.63
Res	52	8	f	0.013	+-	0.001612	R	120.819	+-	6.51757	FDn	218563	+-	1353.45	M	0.78	0.11	0.62
Res	53	8	f	0.0176	+-	0.001876	R	120.057	+-	5.02221	FDn	295459	+-	1226.59	M	0.79	0.11	0.6
Res	54	8	f	0.0142	+-	0.001685	R	113.737	+-	6.95131	FDn	296166	+-	1140.03	M	0.8	0.11	0.59
Res	55	8	f	0.0172	+-	0.001855	R	125.917	+-	5.59982	FDn	281197	+-	1571.56	M	0.81	0.11	0.57
Res	56	8	f	0.0152	+-	0.001744	R	124.312	+-	5.85986	FDn	274684	+-	1337.41	M	0.82	0.12	0.56
Res	57	8	f	0.0116	+-	0.001523	R	127.954	+-	6.39463	FDn	246764	+-	706.089	M	0.83	0.12	0.54
Res	58	8	f	0.0112	+-	0.001497	R	136.119	+-	6.53698	FDn	201106	+-	651.643	M	0.84	0.12	0.53
Res	59	8	f	0.0086	+-	0.001311	R	126.104	+-	7.17676	FDn	180568	+-	341.27	M	0.85	0.12	0.52
Res	60	8	f	0.0078	+-	0.001249	R	113.96	+-	8.12	FDn	150830	+-	544.963	M	0.86	0.12	0.5
Res	61	8	f	0.0102	+-	0.001428	R	112.923	+-	8.164	FDn	154319	+-	1117.33	M	0.87	0.12	0.48
Res	62	8	f	0.0106	+-	0.001456	R	115.5	+-	7.37401	FDn	200516	+-	1324.45	M	0.87	0.12	0.47
Res	63	8	f	0.0104	+-	0.001442	R	110.721	+-	6.99913	FDn	201862	+-	915.969	M	0.88	0.12	0.45
Res	64	8	f	0.0098	+-	0.0014	R	120.047	+-	7.58742	FDn	199523	+-	488.035	M	0.89	0.13	0.44
Res	65	8	f	0.0096	+-	0.001386	R	117.561	+-	7.45709	FDn	224901	+-	504.457	M	0.9	0.13	0.42
Res	66	8	f	0.015	+-	0.001732	R	97.9133	+-	5.85782	FDn	249593	+-	708.283	M	0.9	0.13	0.41
Res	67	8	f	0.0132	+-	0.001625	R	121.32	+-	6.37019	FDn	253515	+-	1455.31	M	0.91	0.13	0.39
Res	68	8	f	0.015	+-	0.001732	R	124.846	+-	5.96867	FDn	253901	+-	488.502	M	0.92	0.13	0.37
Res	69	8	f	0.0084	+-	0.001296	R	119.714	+-	6.73511	FDn	163561	+-	389.109	M	0.92	0.13	0.36
Res	70	8	f	0.0094	+-	0.001371	R	117.08	+-	7.85462	FDn	185867	+-	564.674	M	0.93	0.13	0.34
Res	71	8	f	0.0118	+-	0.001536	R	116.546	+-	7.15428	FDn	253519	+-	572.365	M	0.94	0.13	0.33
Res	72	8	f	0.0108	+-	0.00147	R	126.024	+-	7.09359	FDn	251309	+-	668.72	M	0.94	0.13	0.31
Res	73	8	f	0.0072	+-	0.0012	R	121.889	+-	8.62068	FDn	190464	+-	546.862	M	0.95	0.13	0.29
Res	74	8	f	0.0064	+-	0.001131	R	139.102	+-	7.7055	FDn	126042	+-	686.553	M	0.95	0.13	0.28
Res	75	8	f	0.0058	+-	0.001077	R	112.058	+-	11.5685	FDn	168085	+-	585.128	M	0.96	0.13	0.26
Res	76	8	f	0.0122	+-	0.001562	R	108.544	+-	7.47868	FDn	238422	+-	745.043	M	0.96	0.14	0.24
Res	77	8	f	0.0106	+-	0.001456	R	124.596	+-	7.98941	FDn	248438	+-	826.677	M	0.96	0.14	0.22
Res	78	8	f	0.0098	+-	0.0014	R	113.064	+-	7.58512	FDn	237439	+-	567.989	M	0.97	0.14	0.21
Res	79	8	f	0.0086	+-	0.001311	R	115.281	+-	8.21069	FDn	206094	+-	452.664	M	0.97	0.14	0.19
Res	80	8	f	0.009	+-	0.001342	R	101.486	+-	9.90319	FDn	192093	+-	618.125	M	0.98	0.14	0.17
Res	81	8	f	0.0056	+-	0.001058	R	127.682	+-	10.0542	FDn	152897	+-	692.655	M	0.98	0.14	0.16
Res	82	8	f	0.0054	+-	0.001039	R	111.744	+-	12.0083	FDn	117598	+-	408.174	M	0.98	0.14	0.14
Res	83	8	f	0.0056	+-	0.001058	R	127.126	+-	9.97248	FDn	162552	+-	437.599	M	0.98	0.14	0.12
Res	84	8	f	0.01	+-	0.001414	R	111.95	+-	8.16579	FDn	215920	+-	562.401	M	0.98	0.14	0.1
Res	85	8	f	0.0098	+-	0.0014	R	115.474	+-	8.12199	FDn	224502	+-	1423.95	M	0.99	0.14	0.09
Res	86	8	f	0.0078	+-	0.001249	R	110.433	+-	8.19428	FDn	210268	+-	429.807	M	0.99	0.14	0.07
Res	87	8	f	0.0094	+-	0.001371	R	96.1639	+-	10.8501	FDn	213270	+-	617.99	M	0.99	0.14	0.05
Res	88	8	f	0.0012	+-	0.00049	R	50.5599	+-	22.8163	FDn	39092.4	+-	238.774	M	0.99	0.14	0.03
Res	89	8	f	0	+-	0.0002	R	0	+-	0	FDn	233.873	+-	0.224371	M	0.99	0.14	0.02
Res	0	9	f	0.0012	+-	0.00049	R	76.7729	+-	13.9176	FDn	20228.1	+-	205.054	M	0	0	1
Res	1	9	f	0.0024	+-	0.000693	R	83.16	+-	13.6584	FDn	23010.8	+-	602.015	M	0.02	0	1
Res	2	9	f	0.0014	+-	0.000529	R	121.546	+-	13.0802	FDn	32521.1	+-	266.637	M	0.03	0.01	1
Res	3	9	f	0.0032	+-	0.0008	R	120.561	+-	13.7599	FDn	57709.7	+-	605.061	M	0.05	0.01	1
Res	4	9	f	0.0056	+-	0.001058	R	132.953	+-	8.65487	FDn	94736.5	+-	318.865	M	0.07	0.01	1
Res	5	9	f	0.0092	+-	0.001356	R	117.535	+-	7.11805	FDn	114557	+-	811.036	M	0.09	0.01	1
Res	6	9	f	0.0098	+-	0.0014	R	118.355	+-	6.54025	FDn	128385	+-	641.862	M	0.1	0.02	0.99
Res	7	9	f	0.0076	+-	0.001233	R	113.894	+-	7.55498	FDn	140484	+-	652.917	M	0.12	0.02	0.99
Res	8	9	f	0.0104	+-	0.001442	R	119.029	+-	7.13259	FDn	151069	+-	1056.98	M	0.14	0.02	0.99
Res	9	9	f	0.0104	+-	0.001442	R	123.647	+-	6.82489	FDn	172370	+-	900.867	M	0.15	0.02	0.99
Res	10	9	f	0.0116	+-	0.001523	R	137.024	+-	5.96182	FDn	183269	+-	488.053	M	0.17	0.03	0.98
Res	11	9	f	0.0098	+-	0.0014	R	115.709	+-	6.62146	FDn	183183	+-	948.044	M	0.19	0.03	0.98
Res	12	9	f	0.0132	+-	0.001625	R	123.712	+-	6.24406	FDn	196568	+-	477.29	M	0.21	0.03	0.98
Res	13	9	f	0.0204	+-	0.00202	R	117.137	+-	5.12808	FDn	259811	+-	2452.21	M	0.22	0.04	0.97
Res	14	9	f	0.02	+-	0.002	R	118.531	+-	4.66746	FDn	279377	+-	939.362	M	0.24	0.04	0.97
Res	15	9	f	0.0228	+-	0.002135	R	110.884	+-	4.93325	FDn	288290	+-	416.56	M	0.26	0.04	0.97
Res	16	9	f	0.0182	+-	0.001908	R	121.775	+-	5.46626	FDn	241223	+-	843.728	M	0.27	0.04	0.96
Res	17	9	f	0.0098	+-	0.0014	R	130.583	+-	7.75808	FDn	173520	+-	765.598	M	0.29	0.05	0.96
Res	18	9	f	0.0076	+-	0.001233	R	127.062	+-	6.57542	FDn	151311	+-	1095.04	M	0.31	0.05	0.95
Res	19	9	f	0.0112	+-	0.001497	R	126.883	+-	7.02673	FDn	173537	+-	609.851	M	0.32	0.05	0.95
Res	20	9	f	0.011	+-	0.001483	R	112.652	+-	7.46335	FDn	171618	+-	1732.23	M	0.34	0.05	0.94
Res	21	9	f	0.016	+-	0.001789	R	115.672	+-	5.564	FDn	237868	+-	618.613	M	0.35	0.06	0.93
Res	22	9	f	0.02	+-	0.002	R	118.482	+-	5.21668	FDn	258721	+-	529.968	M	0.37	0.06	0.93
Res	23	9	f	0.0172	+-	0.001855	R	118.383	+-	4.96178	FDn	253626	+-	2014.73	M	0.39	0.06	0.92
Res	24	9	f	0.0212	+-	0.002059	R	121.619	+-	4.72886	FDn	274058	+-	1315.53	M	0.4	0.06	0.91
Res	25	9	f	0.021	+-	0.002049	R	130.915	+-	4.96425	FDn	267060	+-	790.973	M	0.42	0.07	0.91
Res	26	9	f	0.0162	+-	0.0018	R	120.442	+-	5.27802	FDn	258720	+-	587.014	M	0.43	0.07	0.9
Res	27	9	f	0.0164	+-	0.001811	R	118.956	+-	5.55789	FDn	242219	+-	657.854	M	0.45	0.07	0.89
Res	28	9	f	0.0184	+-	0.001918	R	119.359	+-	4.87308	FDn	261572	+-	1836.42	M	0.46	0.07	0.88
Res	29	9	f	0.0206	+-	0.00203	R	128.472	+-	4.98284	FDn	256496	+-	823.273	M	0.48	0.08	0.87
Res	30	9	f	0.0192	+-	0.00196	R	119.031	+-	4.81746	FDn	256845	+-	446.236	M	0.49	0.08	0.87
Res	31	9	f	0.0168	+-	0.001833	R	123.082	+-	5.0573	FDn	267149	+-	462.452	M	0.51	0.08	0.86
Res	32	9	f	0.0142	+-	0.001685	R	120.509	+-	6.11557	FDn	240021	+-	1000.48	M	0.52	0.08	0.85
Res	33	9	f	0.0156	+-	0.001766	R	118.321	+-	5.91719	FDn	215659	+-	888.461	M	0.54	0.09	0.84
Res	34	9	f	0.0126	+-	0.001587	R	125.337	+-	6.50255	FDn	183533	+-	457.196	M	0.55	0.09	0.83
Res	35	9	f	0.0118	+-	0.001536	R	115.525	+-	6.89497	FDn	195438	+-	369.512	M	0.57	0.09	0.82
Res	36	9	f	0.0136	+-	0.001649	R	128.997	+-	6.40024	FDn	239078	+-	574.841	M	0.58	0.09	0.81
Res	37	9	f	0.0156	+-	0.001766	R	126.072	+-	5.84733	FDn	270324	+-	762.418	M	0.59	0.09	0.8
Res	38	9	f	0.0178	+-	0.001887	R	121.251	+-	5.52898	FDn	302092	+-	933.413	M	0.61	0.1	0.79
Res	39	9	f	0.0122	+-	0.001562	R	125.225	+-	6.35908	FDn	226470	+-	1408.24	M	0.62	0.1	0.78
Res	40	9	f	0.0076	+-	0.001233	R	121.67	+-	7.31139	FDn	110778	+-	518.323	M	0.63	0.1	0.77
Res	41	9	f	0.0074	+-	0.001217	R	119.009	+-	7.53668	FDn	92835.5	+-	603.468	M	0.65	0.1	0.75
Res	42	9	f	0.0052	+-	0.00102	R	119.955	+-	9.01478	FDn	97333.9	+-	390.321	M	0.66	0.1	0.74
Res	43	9	f	0.009	+-	0.001342	R	128.731	+-	7.23411	FDn	182328	+-	610.567	M	0.67	0.11	0.73
Res	44	9	f	0.0158	+-	0.001778	R	123.314	+-	5.2693	FDn	255623	+-	790.868	M	0.69	0.11	0.72
Res	45	9	f	0.01	+-	0.001414	R	111.092	+-	7.36949	FDn	163872	+-	368.175	M	0.7	0.11	0.71
Res	46	9	f	0.0114	+-	0.00151	R	119.964	+-	7.05822	FDn	185925	+-	638.922	M	0.71	0.11	0.69
Res	47	9	f	0.0166	+-	0.001822	R	132.591	+-	5.14987	FDn	268436	+-	1422.86	M	0.72	0.11	0.68
Res	48	9	f	0.011	+-	0.001483	R	128.619	+-	6.04336	FDn	192190	+-	1398.69	M	0.73	0.12	0.67
Res	49	9	f	0.0058	+-	0.001077	R	141.431	+-	8.24443	FDn	104668	+-	857.298	M	0.75	0.12	0.66
Res	50	9	f	0.0042	+-	0.000917	R	124.33	+-	11.6179	FDn	85756.3	+-	694.937	M	0.76	0.12	0.64
Res	51	9	f	0.005	+-	0.001	R	118.985	+-	11.275	FDn	88650.5	+-	918.454	M	0.77	0.12	0.63
Res	52	9	f	0.0088	+-	0.001327	R	117.627	+-	8.34524	FDn	136395	+-	686.443	M	0.78	0.12	0.62
Res	53	9	f	0.0126	+-	0.001587	R	118.574	+-	6.69527	FDn	248542	+-	997.707	M	0.79	0.12	0.6
Res	54	9	f	0.0206	+-	0.00203	R	121.863	+-	4.49286	FDn	304524	+-	418.872	M	0.8	0.13	0.59
Res	55	9	f	0.0132	+-	0.001625	R	117.364	+-	6.07789	FDn	280410	+-	1036.71	M	0.81	0.13	0.57
Res	56	9	f	0.0166	+-	0.001822	R	124.115	+-	5.27431	FDn	271057	+-	1525.3	M	0.82	0.13	0.56
Res	57	9	f	0.0148	+-	0.00172	R	122.583	+-	5.11602	FDn	264716	+-	871.015	M	0.83	0.13	0.54
Res	58	9	f	0.0154	+-	0.001755	R	107.941	+-	6.59463	FDn	268410	+-	616.599	M	0.84	0.13	0.53
Res	59	9	f	0.0124	+-	0.001575	R	129.278	+-	6.78872	FDn	243084	+-	902.259	M	0.85	0.13	0.52
Res	60	9	f	0.0086	+-	0.001311	R	139.086	+-	7.01583	FDn	188021	+-	683.217	M	0.86	0.14	0.5
Res	61	9	f	0.0094	+-	0.001371	R	137.186	+-	5.70422	FDn	176679	+-	693.564	M	0.86	0.14	0.48
Res	62	9	f	0.0094	+-	0.001371	R	132.68	+-	6.83019	FDn	162149	+-	410.121	M	0.87	0.14	0.47
Res	63	9	f	0.0058	+-	0.001077	R	116.655	+-	9.73769	FDn	133856	+-	545.165	M	0.88	0.14	0.45
Res	64	9	f	0.0062	+-	0.001114	R	122.164	+-	9.82253	FDn	126358	+-	337.894	M	0.89	0.14	0.44
Res	65	9	f	0.0086	+-	0.001311	R	129.462	+-	8.03953	FDn	193934	+-	1580.83	M	0.9	0.14	0.42
Res	66	9	f	0.0138	+-	0.001661	R	119.264	+-	5.94958	FDn	248151	+-	430.906	M	0.9	0.14	0.41
Res	67	9	f	0.0122	+-	0.001562	R	119.047	+-	6.68651	FDn	247048	+-	650.033	M	0.91	0.14	0.39
Res	68	9	f	0.0134	+-	0.001637	R	123.147	+-	5.76641	FDn	224392	+-	813.551	M	0.92	0.15	0.37
Res	69	9	f	0.0066	+-	0.001149	R	120.635	+-	9.7328	FDn	158266	+-	812.007	M	0.92	0.15	0.36
Res	70	9	f	0.0128	+-	0.0016	R	107.622	+-	5.96193	FDn	219912	+-	320.401	M	0.93	0.15	0.34
Res	71	9	f	0.0146	+-	0.001709	R	114.137	+-	6.29532	FDn	259600	+-	693.722	M	0.93	0.15	0.33
Res	72	9	f	0.0092	+-	0.001356	R	121.296	+-	6.12197	FDn	239926	+-	893.322	M	0.94	0.15	0.31
Res	73	9	f	0.0098	+-	0.0014	R	125.473	+-	7.85719	FDn	210841	+-	518.681	M	0.94	0.15	0.29
Res	74	9	f	0.0082	+-	0.001281	R	117.675	+-	8.60999	FDn	151714	+-	401.84	M	0.95	0.15	0.28
Res	75	9	f	0.0064	+-	0.001131	R	118.191	+-	8.42	FDn	186032	+-	417.768	M	0.95	0.15	0.26
Res	76	9	f	0.011	+-	0.001483	R	100.655	+-	7.46257	FDn	252551	+-	966.231	M	0.96	0.15	0.24
Res	77	9	f	0.0126	+-	0.001587	R	108.082	+-	6.27192	FDn	249372	+-	991.481	M	0.96	0.15	0.22
Res	78	9	f	0.0118	+-	0.001536	R	112.282	+-	7.5036	FDn	251258	+-	394.667	M	0.97	0.15	0.21
Res	79	9	f	0.0086	+-	0.001311	R	106.026	+-	8.4122	FDn	203964	+-	1174.16	M	0.97	0.15	0.19
Res	80	9	f	0.004	+-	0.000894	R	118.448	+-	11.151	FDn	106680	+-	480.953	M	0.97	0.15	0.17
Res	81	9	f	0.0034	+-	0.000825	R	131.392	+-	10.9362	FDn	95552.2	+-	515.11	M	0.98	0.15	0.16
Res	82	9	f	0.0044	+-	0.000938	R	105.528	+-	12.337	FDn	152589	+-	426.762	M	0.98	0.15	0.14
Res	83	9	f	0.0102	+-	0.001428	R	115.518	+-	7.65352	FDn	229498	+-	1072.97	M	0.98	0.16	0.12
Res	84	9	f	0.0102	+-	0.001428	R	109.712	+-	8.61486	FDn	236433	+-	844.797	M	0.98	0.16	0.1
Res	85	9	f	0.0108	+-	0.00147	R	107.652	+-	7.89779	FDn	214348	+-	630.38	M	0.98	0.16	0.09
Res	86	9	f	0.0084	+-	0.001296	R	104.972	+-	8.70426	FDn	223059	+-	709.97	M	0.99	0.16	0.07
Res	87	9	f	0.0096	+-	0.001386	R	106.097	+-	10.1005	FDn	212991	+-	743.321	M	0.99	0.16	0.05
Res	88	9	f	0.0022	+-	0.000663	R	71.587	+-	24.7422	FDn	54845.2	+-	309.443	M	0.99	0.16	0.03
Res	89	9	f	0	+-	0.0002	R	0	+-	0	FDn	236.364	+-	0.368862	M	0.99	0.16	0.02
Res	0	10	f	0.0012	+-	0.00049	R	76.7729	+-	13.9176	FDn	20228.1	+-	205.054	M	0	0	1
Res	1	10	f	0.001	+-	0.000447	R	125.342	+-	23.4375	FDn	22289.1	+-	553.59	M	0.02	0	1
Res	2	10	f	0.0018	+-	0.0006	R	112.96	+-	21.7799	FDn	31719.2	+-	592.062	M	0.03	0.01	1
Res	3	10	f	0.0044	+-	0.000938	R	120.928	+-	10.8828	FDn	55165.3	+-	385.259	M	0.05	0.01	1
Res	4	10	f	0.005	+-	0.001	R	114.433	+-	10.0836	FDn	90057.2	+-	242.417	M	0.07	0.01	1
Res	5	10	f	0.0092	+-	0.001356	R	110.372	+-	7.40013	FDn	115092	+-	281.142	M	0.09	0.02	1
Res	6	10	f	0.0082	+-	0.001281	R	119.896	+-	8.90992	FDn	129170	+-	440.093	M	0.1	0.02	0.99
Res	7	10	f	0.0136	+-	0.001649	R	116.2	+-	5.9409	FDn	156662	+-	1447	M	0.12	0.02	0.99
Res	8	10	f	0.014	+-	0.001673	R	114.758	+-	6.66153	FDn	175933	+-	358.66	M	0.14	0.02	0.99
Res	9	10	f	0.0144	+-	0.001697	R	118.907	+-	5.79582	FDn	207814	+-	1289.55	M	0.15	0.03	0.99
Res	10	10	f	0.0144	+-	0.001697	R	124.456	+-	5.5383	FDn	215871	+-	1491.27	M	0.17	0.03	0.98
Res	11	10	f	0.0134	+-	0.001637	R	116.566	+-	6.35159	FDn	210769	+-	741.482	M	0.19	0.03	0.98
Res	12	10	f	0.0122	+-	0.001562	R	120.82	+-	5.98694	FDn	211715	+-	416.473	M	0.2	0.04	0.98
Res	13	10	f	0.0206	+-	0.00203	R	117.754	+-	5.00902	FDn	269505	+-	1082.83	M	0.22	0.04	0.97
Res	14	10	f	0.0256	+-	0.002263	R	116.756	+-	4.43744	FDn	298727	+-	876.086	M	0.24	0.04	0.97
Res	15	10	f	0.0264	+-	0.002298	R	115.707	+-	4.24053	FDn	290316	+-	633.234	M	0.25	0.04	0.97
Res	16	10	f	0.0184	+-	0.001918	R	123.509	+-	5.55595	FDn	243084	+-	698.689	M	0.27	0.05	0.96
Res	17	10	f	0.0112	+-	0.001497	R	119.957	+-	7.63962	FDn	188571	+-	524.268	M	0.29	0.05	0.96
Res	18	10	f	0.0124	+-	0.001575	R	116.473	+-	7.17926	FDn	170248	+-	609.117	M	0.3	0.05	0.95
Res	19	10	f	0.013	+-	0.001612	R	118.604	+-	5.76603	FDn	192185	+-	1308.77	M	0.32	0.06	0.95
Res	20	10	f	0.0118	+-	0.001536	R	116.137	+-	6.91363	FDn	177295	+-	561.504	M	0.34	0.06	0.94
Res	21	10	f	0.017	+-	0.001844	R	114.839	+-	5.72768	FDn	246304	+-	1594.44	M	0.35	0.06	0.93
Res	22	10	f	0.0164	+-	0.001811	R	108.164	+-	5.6783	FDn	256332	+-	814.792	M	0.37	0.07	0.93
Res	23	10	f	0.0148	+-	0.00172	R	112.269	+-	6.53764	FDn	244658	+-	672.493	M	0.38	0.07	0.92
Res	24	10	f	0.02	+-	0.002	R	127.256	+-	4.46031	FDn	264566	+-	566.119	M	0.4	0.07	0.91
Res	25	10	f	0.0178	+-	0.001887	R	125.197	+-	5.04873	FDn	249338	+-	326.765	M	0.42	0.07	0.91
Res	26	10	f	0.0152	+-	0.001744	R	113.732	+-	5.58911	FDn	254385	+-	518.543	M	0.43	0.08	0.9
Res	27	10	f	0.0136	+-	0.001649	R	127.781	+-	5.67005	FDn	230858	+-	867.253	M	0.45	0.08	0.89
Res	28	10	f	0.0188	+-	0.001939	R	120.688	+-	5.09956	FDn	248821	+-	1211.64	M	0.46	0.08	0.88
Res	29	10	f	0.0172	+-	0.001855	R	111.458	+-	5.80551	FDn	242244	+-	754.898	M	0.48	0.08	0.87
Res	30	10	f	0.018	+-	0.001897	R	117.368	+-	4.87199	FDn	263528	+-	588.84	M	0.49	0.09	0.87
Res	31	10	f	0.0158	+-	0.001778	R	115.125	+-	5.98482	FDn	260000	+-	1019.72	M	0.51	0.09	0.86
Res	32	10	f	0.011	+-	0.001483	R	122.193	+-	6.74731	FDn	205836	+-	1358.28	M	0.52	0.09	0.85
Res	33	10	f	0.0112	+-	0.001497	R	118.203	+-	6.59452	FDn	179249	+-	859.166	M	0.54	0.09	0.84
Res	34	10	f	0.0104	+-	0.001442	R	112.091	+-	6.39044	FDn	184217	+-	514.706	M	0.55	0.1	0.83
Res	35	10	f	0.0152	+-	0.001744	R	125.374	+-	6.1645	FDn	230194	+-	624.4	M	0.56	0.1	0.82
Res	36	10	f	0.0174	+-	0.001865	R	113.176	+-	5.94097	FDn	263612	+-	1118.64	M	0.58	0.1	0.81
Res	37	10	f	0.0234	+-	0.002163	R	112.877	+-	4.72366	FDn	309319	+-	885.085	M	0.59	0.1	0.8
Res	38	10	f	0.019	+-	0.001949	R	119.274	+-	5.5237	FDn	293062	+-	1335.41	M	0.61	0.11	0.79
Res	39	10	f	0.0104	+-	0.001442	R	115.72	+-	6.82171	FDn	170725	+-	677.588	M	0.62	0.11	0.78
Res	40	10	f	0.007	+-	0.001183	R	120.716	+-	7.52453	FDn	96650.3	+-	608.164	M	0.63	0.11	0.77
Res	41	10	f	0.0062	+-	0.001114	R	101.524	+-	8.38505	FDn	91914.1	+-	507.508	M	0.65	0.11	0.75
Res	42	10	f	0.0084	+-	0.001296	R	130.034	+-	8.40676	FDn	118100	+-	525.252	M	0.66	0.12	0.74
Res	43	10	f	0.011	+-	0.001483	R	120.316	+-	6.59254	FDn	231378	+-	796.219	M	0.67	0.12	0.73
Res	44	10	f	0.0194	+-	0.00197	R	115.383	+-	5.16112	FDn	272250	+-	1328.15	M	0.68	0.12	0.72
Res	45	10	f	0.0112	+-	0.001497	R	117.237	+-	7.43305	FDn	194926	+-	587.81	M	0.7	0.12	0.71
Res	46	10	f	0.0116	+-	0.001523	R	118.791	+-	6.79836	FDn	203429	+-	993.95	M	0.71	0.12	0.69
Res	47	10	f	0.0192	+-	0.00196	R	113.368	+-	4.88278	FDn	276175	+-	742.743	M	0.72	0.13	0.68
Res	48	10	f	0.0188	+-	0.001939	R	120.035	+-	5.19483	FDn	272932	+-	769.796	M	0.73	0.13	0.67
Res	49	10	f	0.0054	+-	0.001039	R	112.54	+-	9.59677	FDn	152039	+-	505.899	M	0.74	0.13	0.66
Res	50	10	f	0.0048	+-	0.00098	R	110.833	+-	11.5361	FDn	97374.3	+-	365.446	M	0.75	0.13	0.64
Res	51	10	f	0.0056	+-	0.001058	R	113.008	+-	10.3028	FDn	86008.6	+-	589.681	M	0.77	0.13	0.63
Res	52	10	f	0.0044	+-	0.000938	R	119.797	+-	10.3534	FDn	99223.7	+-	378.643	M	0.78	0.14	0.62
Res	53	10	f	0.0072	+-	0.0012	R	112.418	+-	9.59777	FDn	160314	+-	543.2	M	0.79	0.14	0.6
Res	54	10	f	0.014	+-	0.001673	R	122.374	+-	5.49908	FDn	265655	+-	741.386	M	0.8	0.14	0.59
Res	55	10	f	0.0172	+-	0.001855	R	108.467	+-	6.18835	FDn	294319	+-	940.211	M	0.81	0.14	0.57
Res	56	10	f	0.018	+-	0.001897	R	122.955	+-	4.59617	FDn	279989	+-	861.72	M	0.82	0.14	0.56
Res	57	10	f	0.0126	+-	0.001587	R	117.024	+-	7.00883	FDn	253238	+-	393.89	M	0.83	0.15	0.54
Res	58	10	f	0.0148	+-	0.00172	R	115.681	+-	5.7484	FDn	258104	+-	989.013	M	0.84	0.15	0.53
Res	59	10	f	0.0154	+-	0.001755	R	121.392	+-	6.1569	FDn	261500	+-	576.194	M	0.84	0.15	0.52
Res	60	10	f	0.0152	+-	0.001744	R	122.601	+-	6.48807	FDn	241296	+-	1184.52	M	0.85	0.15	0.5
Res	61	10	f	0.0116	+-	0.001523	R	121.837	+-	6.93794	FDn	242879	+-	454.744	M	0.86	0.15	0.48
Res	62	10	f	0.0106	+-	0.001456	R	119.566	+-	7.02983	FDn	218555	+-	682.405	M	0.87	0.15	0.47
Res	63	10	f	0.0068	+-	0.001166	R	131.629	+-	8.86407	FDn	144079	+-	548.07	M	0.88	0.15	0.45
Res	64	10	f	0.007	+-	0.001183	R	110.477	+-	7.65003	FDn	125728	+-	340.35	M	0.89	0.16	0.44
Res	65	10	f	0.0078	+-	0.001249	R	118.906	+-	8.64036	FDn	153796	+-	452.274	M	0.89	0.16	0.42
Res	66	10	f	0.0102	+-	0.001428	R	109.184	+-	7.5664	FDn	184195	+-	1065.33	M	0.9	0.16	0.41
Res	67	10	f	0.0088	+-	0.001327	R	132.223	+-	7.00722	FDn	186872	+-	439.67	M	0.91	0.16	0.39
Res	68	10	f	0.0082	+-	0.001281	R	129.139	+-	7.41986	FDn	159440	+-	607.506	M	0.91	0.16	0.37
Res	69	10	f	0.0062	+-	0.001114	R	131.434	+-	6.69636	FDn	136147	+-	864.553	M	0.92	0.16	0.36
Res	70	10	f	0.0098	+-	0.0014	R	123.993	+-	7.22357	FDn	195670	+-	622.984	M	0.93	0.16	0.34
Res	71	10	f	0.011	+-	0.001483	R	118.819	+-	8.15097	FDn	236508	+-	397.462	M	0.93	0.16	0.33
Res	72	10	f	0.0094	+-	0.001371	R	116.704	+-	7.01734	FDn	239579	+-	550.574	M	0.94	0.17	0.31
Res	73	10	f	0.0142	+-	0.001685	R	115.027	+-	6.26119	FDn	268462	+-	464.182	M	0.94	0.17	0.29
Res	74	10	f	0.0076	+-	0.001233	R	102.071	+-	8.83291	FDn	199782	+-	1432.2	M	0.95	0.17	0.28
Res	75	10	f	0.009	+-	0.001342	R	112.011	+-	7.36334	FDn	169996	+-	878.812	M	0.95	0.17	0.26
Res	76	10	f	0.014	+-	0.001673	R	118.571	+-	5.96437	FDn	249100	+-	947.423	M	0.96	0.17	0.24
Res	77	10	f	0.0134	+-	0.001637	R	104.486	+-	7.26328	FDn	272796	+-	526.905	M	0.96	0.17	0.22
Res	78	10	f	0.0078	+-	0.001249	R	108.442	+-	9.2446	FDn	238619	+-	991.878	M	0.96	0.17	0.21
Res	79	10	f	0.0052	+-	0.00102	R	112.262	+-	11.9679	FDn	143965	+-	342.772	M	0.97	0.17	0.19
Res	80	10	f	0.0046	+-	0.000959	R	126.305	+-	12.0601	FDn	107084	+-	311.035	M	0.97	0.17	0.17
Res	81	10	f	0.006	+-	0.001095	R	108.316	+-	9.74804	FDn	122582	+-	770.507	M	0.97	0.17	0.16
Res	82	10	f	0.0076	+-	0.001233	R	113.024	+-	9.4957	FDn	185118	+-	674.514	M	0.98	0.17	0.14
Res	83	10	f	0.0096	+-	0.001386	R	106	+-	9.20822	FDn	244434	+-	964.931	M	0.98	0.17	0.12
Res	84	10	f	0.008	+-	0.001265	R	112.282	+-	9.27025	FDn	213693	+-	1168.34	M	0.98	0.17	0.1
Res	85	10	f	0.0064	+-	0.001131	R	89.0494	+-	12.499	FDn	202008	+-	1171.96	M	0.98	0.17	0.09
Res	86	10	f	0.0114	+-	0.00151	R	98.9924	+-	8.53274	FDn	232833	+-	1300.41	M	0.98	0.17	0.07
Res	87	10	f	0.0074	+-	0.001217	R	93.4176	+-	9.73588	FDn	183435	+-	553.654	M	0.98	0.17	0.05
Res	88	10	f	0.0022	+-	0.000663	R	79.3452	+-	10.4709	FDn	53886.6	+-	222.989	M	0.98	0.17	0.03
Res	89	10	f	0	+-	0.0002	R	0	+-	0	FDn	241.307	+-	0.330106	M	0.98	0.17	0.02
Res	0	11	f	0.0012	+-	0.00049	R	76.7729	+-	13.9176	FDn	20228.1	+-	205.054	M	0	0	1
Res	1	11	f	0.0016	+-	0.000566	R	128.396	+-	25.8186	FDn	23551.1	+-	399.02	M	0.02	0	1
Res	2	11	f	0.0022	+-	0.000663	R	105.103	+-	19.4996	FDn	33306.4	+-	184.516	M	0.03	0.01	1
Res	3	11	f	0.0048	+-	0.00098	R	122.943	+-	8.11463	FDn	63187.2	+-	597.924	M	0.05	0.01	1
Res	4	11	f	0.0046	+-	0.000959	R	110.261	+-	10.8879	FDn	88137.9	+-	391.095	M	0.07	0.01	1
Res	5	11	f	0.0096	+-	0.001386	R	112.813	+-	7.60705	FDn	126268	+-	546.017	M	0.09	0.02	1
Res	6	11	f	0.0108	+-	0.00147	R	101.631	+-	6.93269	FDn	149470	+-	459.398	M	0.1	0.02	0.99
Res	7	11	f	0.0126	+-	0.001587	R	117.147	+-	6.84136	FDn	177689	+-	1065.65	M	0.12	0.02	0.99
Res	8	11	f	0.0126	+-	0.001587	R	126.259	+-	5.80299	FDn	190279	+-	356.02	M	0.14	0.03	0.99
Res	9	11	f	0.015	+-	0.001732	R	110.626	+-	6.151	FDn	231761	+-	705.1	M	0.15	0.03	0.99
Res	10	11	f	0.0178	+-	0.001887	R	117.188	+-	5.39106	FDn	238934	+-	775.85	M	0.17	0.03	0.98
Res	11	11	f	0.015	+-	0.001732	R	120.108	+-	5.40466	FDn	220914	+-	731.769	M	0.19	0.04	0.98
Res	12	11	f	0.0148	+-	0.00172	R	117.197	+-	5.92319	FDn	229027	+-	487.56	M	0.2	0.04	0.98
Res	13	11	f	0.0204	+-	0.00202	R	116.238	+-	5.19556	FDn	275604	+-	538.621	M	0.22	0.04	0.97
Res	14	11	f	0.024	+-	0.002191	R	112.781	+-	4.49975	FDn	299426	+-	394.953	M	0.24	0.05	0.97
Res	15	11	f	0.0176	+-	0.001876	R	113.225	+-	5.68727	FDn	262652	+-	786.38	M	0.25	0.05	0.97
Res	16	11	f	0.0164	+-	0.001811	R	117.386	+-	5.13119	FDn	241026	+-	571.136	M	0.27	0.05	0.96
Res	17	11	f	0.0138	+-	0.001661	R	124.32	+-	5.50924	FDn	203033	+-	537.408	M	0.29	0.06	0.96
Res	18	11	f	0.0096	+-	0.001386	R	113.353	+-	7.9392	FDn	179563	+-	439.499	M	0.3	0.06	0.95
Res	19	11	f	0.0142	+-	0.001685	R	114.259	+-	5.9385	FDn	215816	+-	602.03	M	0.32	0.06	0.95
Res	20	11	f	0.0122	+-	0.001562	R	124.694	+-	6.37946	FDn	181485	+-	416.519	M	0.34	0.07	0.94
Res	21	11	f	0.0176	+-	0.001876	R	112.468	+-	5.6777	FDn	241551	+-	606.935	M	0.35	0.07	0.93
Res	22	11	f	0.0182	+-	0.001908	R	115.856	+-	4.94231	FDn	263417	+-	503.889	M	0.37	0.07	0.93
Res	23	11	f	0.0168	+-	0.001833	R	115.883	+-	5.47893	FDn	243866	+-	688.545	M	0.38	0.07	0.92
Res	24	11	f	0.017	+-	0.001844	R	119.838	+-	5.50431	FDn	247715	+-	2249.16	M	0.4	0.08	0.91
Res	25	11	f	0.0148	+-	0.00172	R	115.528	+-	5.64875	FDn	241995	+-	518.177	M	0.41	0.08	0.91
Res	26	11	f	0.0172	+-	0.001855	R	114.621	+-	5.58318	FDn	261913	+-	421.856	M	0.43	0.08	0.9
Res	27	11	f	0.0126	+-	0.001587	R	116.231	+-	6.31421	FDn	215398	+-	653.877	M	0.45	0.09	0.89
Res	28	11	f	0.0154	+-	0.001755	R	123.408	+-	5.36165	FDn	246887	+-	1432.59	M	0.46	0.09	0.88
Res	29	11	f	0.0206	+-	0.00203	R	122.046	+-	5.02545	FDn	252050	+-	846.78	M	0.48	0.09	0.87
Res	30	11	f	0.0194	+-	0.00197	R	112.435	+-	5.34052	FDn	246926	+-	412.935	M	0.49	0.1	0.87
Res	31	11	f	0.0156	+-	0.001766	R	123.539	+-	5.07116	FDn	224279	+-	532.508	M	0.51	0.1	0.86
Res	32	11	f	0.0092	+-	0.001356	R	117.448	+-	7.83446	FDn	174342	+-	1083.41	M	0.52	0.1	0.85
Res	33	11	f	0.012	+-	0.001549	R	115.681	+-	5.59766	FDn	175537	+-	776.612	M	0.53	0.1	0.84
Res	34	11	f	0.0144	+-	0.001697	R	117.039	+-	5.48857	FDn	217765	+-	813.271	M	0.55	0.11	0.83
Res	35	11	f	0.0164	+-	0.001811	R	120.724	+-	5.78378	FDn	255141	+-	654.334	M	0.56	0.11	0.82
Res	36	11	f	0.0204	+-	0.00202	R	110.036	+-	5.13843	FDn	284319	+-	496.81	M	0.58	0.11	0.81
Res	37	11	f	0.0212	+-	0.002059	R	119.211	+-	5.07121	FDn	296922	+-	493.537	M	0.59	0.11	0.8
Res	38	11	f	0.0192	+-	0.00196	R	125.802	+-	4.75058	FDn	273844	+-	684.057	M	0.6	0.12	0.79
Res	39	11	f	0.0096	+-	0.001386	R	120.349	+-	7.39488	FDn	141018	+-	336.573	M	0.62	0.12	0.78
Res	40	11	f	0.0046	+-	0.000959	R	121.538	+-	11.1703	FDn	86038.5	+-	840.13	M	0.63	0.12	0.77
Res	41	11	f	0.0066	+-	0.001149	R	121.701	+-	9.51089	FDn	91704.8	+-	363.125	M	0.64	0.13	0.75
Res	42	11	f	0.0092	+-	0.001356	R	127.529	+-	6.98784	FDn	149789	+-	359.877	M	0.66	0.13	0.74
Res	43	11	f	0.0186	+-	0.001929	R	119.63	+-	5.47	FDn	271289	+-	599.336	M	0.67	0.13	0.73
Res	44	11	f	0.0192	+-	0.00196	R	110.969	+-	5.6435	FDn	280658	+-	583.229	M	0.68	0.13	0.72
Res	45	11	f	0.013	+-	0.001612	R	124.135	+-	5.63138	FDn	194844	+-	979.489	M	0.69	0.13	0.71
Res	46	11	f	0.0106	+-	0.001456	R	127.581	+-	7.35168	FDn	193429	+-	611.531	M	0.71	0.14	0.69
Res	47	11	f	0.018	+-	0.001897	R	122.145	+-	5.41665	FDn	275040	+-	514.635	M	0.72	0.14	0.68
Res	48	11	f	0.0194	+-	0.00197	R	121.555	+-	5.43859	FDn	290276	+-	2415.5	M	0.73	0.14	0.67
Res	49	11	f	0.013	+-	0.001612	R	111.132	+-	6.83804	FDn	232244	+-	903.188	M	0.74	0.14	0.66
Res	50	11	f	0.0066	+-	0.001149	R	127.842	+-	8.91743	FDn	123699	+-	1235.66	M	0.75	0.15	0.64
Res	51	11	f	0.005	+-	0.001	R	99.8618	+-	10.9471	FDn	85896.9	+-	345.895	M	0.76	0.15	0.63
Res	52	11	f	0.0056	+-	0.001058	R	107.089	+-	11.5724	FDn	83054.8	+-	621.151	M	0.77	0.15	0.62
Res	53	11	f	0.005	+-	0.001	R	123.735	+-	10.9079	FDn	105951	+-	842.416	M	0.78	0.15	0.6
Res	54	11	f	0.0082	+-	0.001281	R	117.121	+-	8.27606	FDn	183503	+-	428.414	M	0.79	0.15	0.59
Res	55	11	f	0.0174	+-	0.001865	R	118.531	+-	6.01622	FDn	275232	+-	440.427	M	0.8	0.16	0.57
Res	56	11	f	0.018	+-	0.001897	R	115.229	+-	6.01696	FDn	272721	+-	455.131	M	0.81	0.16	0.56
Res	57	11	f	0.0134	+-	0.001637	R	123.015	+-	5.3925	FDn	263058	+-	878.646	M	0.82	0.16	0.54
Res	58	11	f	0.01	+-	0.001414	R	121.677	+-	6.89326	FDn	247344	+-	486.511	M	0.83	0.16	0.53
Res	59	11	f	0.011	+-	0.001483	R	116.698	+-	7.00429	FDn	229932	+-	836.429	M	0.84	0.16	0.52
Res	60	11	f	0.0138	+-	0.001661	R	115.566	+-	6.41122	FDn	244904	+-	1343.2	M	0.85	0.17	0.5
Res	61	11	f	0.0172	+-	0.001855	R	119.199	+-	5.89294	FDn	270283	+-	663.015	M	0.86	0.17	0.48
Res	62	11	f	0.0158	+-	0.001778	R	124.418	+-	5.66238	FDn	238737	+-	339.794	M	0.87	0.17	0.47
Res	63	11	f	0.0116	+-	0.001523	R	123.24	+-	6.10164	FDn	200615	+-	716.523	M	0.87	0.17	0.45
Res	64	11	f	0.0102	+-	0.001428	R	121.087	+-	6.63152	FDn	194454	+-	968.425	M	0.88	0.17	0.44
Res	65	11	f	0.0144	+-	0.001697	R	115.194	+-	5.76664	FDn	212509	+-	960.741	M	0.89	0.17	0.42
Res	66	11	f	0.0104	+-	0.001442	R	108.539	+-	8.21399	FDn	194697	+-	1026.36	M	0.9	0.17	0.41
Res	67	11	f	0.0066	+-	0.001149	R	119.87	+-	10.2711	FDn	144512	+-	1239.06	M	0.9	0.18	0.39
Res	68	11	f	0.0036	+-	0.000849	R	143.611	+-	5.10014	FDn	98241.2	+-	358.713	M	0.91	0.18	0.37
Res	69	11	f	0.0028	+-	0.000748	R	128.033	+-	13.3849	FDn	92368.7	+-	491.732	M	0.92	0.18	0.36
Res	70	11	f	0.0076	+-	0.001233	R	113.764	+-	8.18476	FDn	171720	+-	364.425	M	0.92	0.18	0.34
Res	71	11	f	0.0116	+-	0.001523	R	112.057	+-	6.72531	FDn	238976	+-	612.007	M	0.93	0.18	0.33
Res	72	11	f	0.0146	+-	0.001709	R	118.311	+-	6.0092	FDn	260161	+-	695.053	M	0.93	0.18	0.31
Res	73	11	f	0.0134	+-	0.001637	R	110.274	+-	6.34839	FDn	268402	+-	801.864	M	0.94	0.18	0.29
Res	74	11	f	0.0108	+-	0.00147	R	126.544	+-	7.31313	FDn	230999	+-	544.159	M	0.94	0.18	0.28
Res	75	11	f	0.0092	+-	0.001356	R	115.168	+-	8.28738	FDn	173824	+-	568.931	M	0.95	0.18	0.26
Res	76	11	f	0.0094	+-	0.001371	R	124.519	+-	6.45557	FDn	203722	+-	618.532	M	0.95	0.19	0.24
Res	77	11	f	0.013	+-	0.001612	R	120.927	+-	6.80523	FDn	232128	+-	575.904	M	0.96	0.19	0.22
Res	78	11	f	0.0058	+-	0.001077	R	128.49	+-	10.0828	FDn	167906	+-	847.761	M	0.96	0.19	0.21
Res	79	11	f	0.0068	+-	0.001166	R	123.191	+-	8.35507	FDn	129137	+-	363.091	M	0.96	0.19	0.19
Res	80	11	f	0.005	+-	0.001	R	129.946	+-	10.5192	FDn	154772	+-	630.638	M	0.97	0.19	0.17
Res	81	11	f	0.007	+-	0.001183	R	119.944	+-	7.54023	FDn	202104	+-	1694.27	M	0.97	0.19	0.16
Res	82	11	f	0.0106	+-	0.001456	R	108.14	+-	6.42304	FDn	214712	+-	792.084	M	0.97	0.19	0.14
Res	83	11	f	0.0104	+-	0.001442	R	112.137	+-	7.86453	FDn	244412	+-	1394	M	0.97	0.19	0.12
Res	84	11	f	0.009	+-	0.001342	R	112.546	+-	7.1628	FDn	212366	+-	763.83	M	0.98	0.19	0.1
Res	85	11	f	0.0088	+-	0.001327	R	111.112	+-	9.75515	FDn	210419	+-	930.068	M	0.98	0.19	0.09
Res	86	11	f	0.0068	+-	0.001166	R	108.791	+-	9.88296	FDn	213457	+-	479.021	M	0.98	0.19	0.07
Res	87	11	f	0.0062	+-	0.001114	R	107.668	+-	10.1916	FDn	167516	+-	550.419	M	0.98	0.19	0.05
Res	88	11	f	0.0024	+-	0.000693	R	116.837	+-	13.084	FDn	50581.2	+-	267.321	M	0.98	0.19	0.03
Res	89	11	f	0	+-	0.0002	R	0	+-	0	FDn	251.015	+-	0.597929	M	0.98	0.19	0.02
Res	0	12	f	0.0012	+-	0.00049	R	76.7729	+-	13.9176	FDn	20228.1	+-	205.054	M	0	0	1
Res	1	12	f	0.0032	+-	0.0008	R	94.425	+-	11.9015	FDn	24092.9	+-	592.884	M	0.02	0	1
Res	2	12	f	0.0016	+-	0.000566	R	97.101	+-	19.7642	FDn	33506	+-	169.048	M	0.03	0.01	1
Res	3	12	f	0.0048	+-	0.00098	R	138.345	+-	9.71634	FDn	60456.1	+-	460.06	M	0.05	0.01	1
Res	4	12	f	0.0072	+-	0.0012	R	113.807	+-	8.2346	FDn	97765.5	+-	462.734	M	0.07	0.01	1
Res	5	12	f	0.0094	+-	0.001371	R	120.783	+-	7.57353	FDn	132554	+-	274.798	M	0.09	0.02	1
Res	6	12	f	0.0128	+-	0.0016	R	117.497	+-	6.65244	FDn	163792	+-	782.312	M	0.1	0.02	0.99
Res	7	12	f	0.0114	+-	0.00151	R	111.541	+-	6.58767	FDn	187349	+-	530.408	M	0.12	0.03	0.99
Res	8	12	f	0.015	+-	0.001732	R	116.281	+-	4.95917	FDn	202698	+-	1086.25	M	0.14	0.03	0.99
Res	9	12	f	0.0194	+-	0.00197	R	115.284	+-	4.55821	FDn	242035	+-	937.577	M	0.15	0.03	0.99
Res	10	12	f	0.0196	+-	0.00198	R	110.722	+-	5.20194	FDn	255249	+-	575.98	M	0.17	0.04	0.98
Res	11	12	f	0.0156	+-	0.001766	R	117.239	+-	5.7682	FDn	231346	+-	908.207	M	0.19	0.04	0.98
Res	12	12	f	0.017	+-	0.001844	R	122.433	+-	5.39915	FDn	253574	+-	1644.7	M	0.2	0.04	0.98
Res	13	12	f	0.019	+-	0.001949	R	114.78	+-	5.36388	FDn	279899	+-	677.668	M	0.22	0.05	0.97
Res	14	12	f	0.0238	+-	0.002182	R	113.386	+-	4.91903	FDn	292414	+-	737.367	M	0.24	0.05	0.97
Res	15	12	f	0.0168	+-	0.001833	R	116.626	+-	5.76166	FDn	259030	+-	871.15	M	0.25	0.05	0.97
Res	16	12	f	0.0198	+-	0.00199	R	120.178	+-	5.23625	FDn	250701	+-	634.75	M	0.27	0.06	0.96
Res	17	12	f	0.0144	+-	0.001697	R	119.812	+-	5.92001	FDn	202803	+-	561.09	M	0.29	0.06	0.96
Res	18	12	f	0.0134	+-	0.001637	R	111.341	+-	6.46167	FDn	189456	+-	465.914	M	0.3	0.06	0.95
Res	19	12	f	0.0194	+-	0.00197	R	119.687	+-	5.09385	FDn	243558	+-	1079.71	M	0.32	0.07	0.95
Res	20	12	f	0.0126	+-	0.001587	R	112.874	+-	6.05502	FDn	179666	+-	482.367	M	0.33	0.07	0.94
Res	21	12	f	0.0154	+-	0.001755	R	121.057	+-	5.41256	FDn	218928	+-	631.709	M	0.35	0.07	0.93
Res	22	12	f	0.021	+-	0.002049	R	110.07	+-	4.72407	FDn	274764	+-	545.19	M	0.37	0.08	0.93
Res	23	12	f	0.0182	+-	0.001908	R	120.633	+-	5.13614	FDn	249478	+-	786.776	M	0.38	0.08	0.92
Res	24	12	f	0.016	+-	0.001789	R	123.735	+-	5.36674	FDn	234482	+-	903.04	M	0.4	0.08	0.91
Res	25	12	f	0.0146	+-	0.001709	R	113.856	+-	5.72468	FDn	227517	+-	1163.74	M	0.41	0.09	0.91
Res	26	12	f	0.0186	+-	0.001929	R	111.104	+-	5.65587	FDn	257178	+-	337.476	M	0.43	0.09	0.9
Res	27	12	f	0.0148	+-	0.00172	R	110.405	+-	6.62023	FDn	227094	+-	662.936	M	0.44	0.09	0.89
Res	28	12	f	0.0172	+-	0.001855	R	123.551	+-	5.17671	FDn	252029	+-	690.266	M	0.46	0.1	0.88
Res	29	12	f	0.0156	+-	0.001766	R	115.402	+-	5.30812	FDn	262528	+-	675.495	M	0.47	0.1	0.87
Res	30	12	f	0.0128	+-	0.0016	R	130.979	+-	6.01459	FDn	210840	+-	441.472	M	0.49	0.1	0.87
Res	31	12	f	0.0114	+-	0.00151	R	119.819	+-	6.64073	FDn	184797	+-	441.074	M	0.5	0.11	0.86
Res	32	12	f	0.0106	+-	0.001456	R	120.828	+-	6.93018	FDn	168114	+-	504.445	M	0.52	0.11	0.85
Res	33	12	f	0.0122	+-	0.001562	R	133.736	+-	5.97537	FDn	192659	+-	803.785	M	0.53	0.11	0.84
Res	34	12	f	0.0188	+-	0.001939	R	118.719	+-	5.46502	FDn	258523	+-	568.446	M	0.55	0.12	0.83
Res	35	12	f	0.0164	+-	0.001811	R	118.137	+-	6.06007	FDn	264106	+-	490.451	M	0.56	0.12	0.82
Res	36	12	f	0.0208	+-	0.00204	R	116.502	+-	4.44833	FDn	289283	+-	748.969	M	0.57	0.12	0.81
Res	37	12	f	0.0202	+-	0.00201	R	123.553	+-	4.72417	FDn	301716	+-	591.449	M	0.59	0.13	0.8
Res	38	12	f	0.0106	+-	0.001456	R	128.129	+-	6.54089	FDn	214434	+-	768.448	M	0.6	0.13	0.79
Res	39	12	f	0.0078	+-	0.001249	R	121.866	+-	8.61063	FDn	114822	+-	549.21	M	0.62	0.13	0.78
Res	40	12	f	0.0064	+-	0.001131	R	130.643	+-	8.69487	FDn	87634.8	+-	862.33	M	0.63	0.13	0.77
Res	41	12	f	0.0034	+-	0.000825	R	127.847	+-	8.37805	FDn	94259.6	+-	408.76	M	0.64	0.14	0.75
Res	42	12	f	0.0114	+-	0.00151	R	128.521	+-	6.39824	FDn	193561	+-	363.866	M	0.65	0.14	0.74
Res	43	12	f	0.0198	+-	0.00199	R	116.494	+-	4.7621	FDn	292057	+-	739.565	M	0.67	0.14	0.73
Res	44	12	f	0.0176	+-	0.001876	R	116.433	+-	5.62304	FDn	284845	+-	664.317	M	0.68	0.14	0.72
Res	45	12	f	0.0132	+-	0.001625	R	114.548	+-	6.09338	FDn	205475	+-	1368.52	M	0.69	0.15	0.71
Res	46	12	f	0.0082	+-	0.001281	R	124.137	+-	7.71302	FDn	182521	+-	642.776	M	0.7	0.15	0.69
Res	47	12	f	0.0144	+-	0.001697	R	118.744	+-	5.06747	FDn	247794	+-	1729.4	M	0.72	0.15	0.68
Res	48	12	f	0.02	+-	0.002	R	110.631	+-	4.84274	FDn	284046	+-	693.409	M	0.73	0.15	0.67
Res	49	12	f	0.0228	+-	0.002135	R	110.794	+-	5.11908	FDn	307486	+-	619.599	M	0.74	0.16	0.66
Res	50	12	f	0.011	+-	0.001483	R	125.602	+-	6.3575	FDn	195793	+-	1745.76	M	0.75	0.16	0.64
Res	51	12	f	0.0062	+-	0.001114	R	135.01	+-	9.65901	FDn	101959	+-	780.289	M	0.76	0.16	0.63
Res	52	12	f	0.0038	+-	0.000872	R	118.582	+-	13.0234	FDn	77916.2	+-	1138.33	M	0.77	0.16	0.62
Res	53	12	f	0.003	+-	0.000775	R	128.568	+-	13.3687	FDn	81391.3	+-	408.303	M	0.78	0.17	0.6
Res	54	12	f	0.0062	+-	0.001114	R	127.997	+-	7.87988	FDn	114948	+-	379.857	M	0.79	0.17	0.59
Res	55	12	f	0.009	+-	0.001342	R	137.37	+-	6.56518	FDn	206905	+-	740.005	M	0.8	0.17	0.57
Res	56	12	f	0.0134	+-	0.001637	R	120.03	+-	6.57816	FDn	265571	+-	1370.12	M	0.81	0.17	0.56
Res	57	12	f	0.0154	+-	0.001755	R	127.827	+-	5.43626	FDn	283496	+-	579.837	M	0.82	0.17	0.54
Res	58	12	f	0.0166	+-	0.001822	R	119.625	+-	5.80348	FDn	270055	+-	666.996	M	0.83	0.18	0.53
Res	59	12	f	0.012	+-	0.001549	R	123.877	+-	6.27131	FDn	243448	+-	792.478	M	0.84	0.18	0.52
Res	60	12	f	0.0114	+-	0.00151	R	109.399	+-	6.92569	FDn	239645	+-	466.553	M	0.85	0.18	0.5
Res	61	12	f	0.0144	+-	0.001697	R	114.219	+-	6.23368	FDn	224501	+-	713.558	M	0.86	0.18	0.48
Res	62	12	f	0.0132	+-	0.001625	R	121.082	+-	6.61329	FDn	216589	+-	1540.78	M	0.86	0.18	0.47
Res	63	12	f	0.0112	+-	0.001497	R	123.564	+-	6.60695	FDn	252445	+-	1437.48	M	0.87	0.19	0.45
Res	64	12	f	0.0126	+-	0.001587	R	112.611	+-	7.00419	FDn	239956	+-	605.571	M	0.88	0.19	0.44
Res	65	12	f	0.0152	+-	0.001744	R	121.538	+-	5.55685	FDn	283928	+-	661.09	M	0.89	0.19	0.42
Res	66	12	f	0.0114	+-	0.00151	R	110.751	+-	7.86024	FDn	240820	+-	525.59	M	0.89	0.19	0.41
Res	67	12	f	0.0086	+-	0.001311	R	104.667	+-	8.34434	FDn	183246	+-	791.957	M	0.9	0.19	0.39
Res	68	12	f	0.0038	+-	0.000872	R	125.551	+-	10.4613	FDn	99613.2	+-	416.346	M	0.91	0.19	0.37
Res	69	12	f	0.0038	+-	0.000872	R	135.266	+-	10.6801	FDn	100830	+-	443.79	M	0.91	0.19	0.36
Res	70	12	f	0.0058	+-	0.001077	R	108.216	+-	9.75812	FDn	148880	+-	423.086	M	0.92	0.2	0.34
Res	71	12	f	0.0078	+-	0.001249	R	98.0851	+-	10.7322	FDn	166179	+-	662.287	M	0.92	0.2	0.33
Res	72	12	f	0.008	+-	0.001265	R	120.098	+-	7.93223	FDn	187579	+-	700.892	M	0.93	0.2	0.31
Res	73	12	f	0.0108	+-	0.00147	R	104.178	+-	8.30086	FDn	218261	+-	1314.1	M	0.94	0.2	0.29
Res	74	12	f	0.0118	+-	0.001536	R	116.874	+-	7.32422	FDn	237418	+-	974.689	M	0.94	0.2	0.28
Res	75	12	f	0.0078	+-	0.001249	R	119.59	+-	8.20955	FDn	163848	+-	1146.63	M	0.94	0.2	0.26
Res	76	12	f	0.0062	+-	0.001114	R	130.515	+-	8.5556	FDn	144564	+-	1108.67	M	0.95	0.2	0.24
Res	77	12	f	0.007	+-	0.001183	R	109.347	+-	7.12305	FDn	155512	+-	344.176	M	0.95	0.2	0.22
Res	78	12	f	0.0052	+-	0.00102	R	132.658	+-	10.287	FDn	129860	+-	1034.54	M	0.96	0.2	0.21
Res	79	12	f	0.0066	+-	0.001149	R	117.106	+-	10.93	FDn	171842	+-	1134.52	M	0.96	0.2	0.19
Res	80	12	f	0.0124	+-	0.001575	R	105.692	+-	7.21525	FDn	235709	+-	1677.08	M	0.96	0.2	0.17
Res	81	12	f	0.0112	+-	0.001497	R	114.385	+-	7.76325	FDn	242177	+-	669.186	M	0.97	0.21	0.16
Res	82	12	f	0.0106	+-	0.001456	R	93.8852	+-	7.96922	FDn	235032	+-	714.111	M	0.97	0.21	0.14
Res	83	12	f	0.0082	+-	0.001281	R	123.288	+-	10.9212	FDn	190047	+-	686.468	M	0.97	0.21	0.12
Res	84	12	f	0.0076	+-	0.001233	R	119.637	+-	8.76729	FDn	185677	+-	654.87	M	0.97	0.21	0.1
Res	85	12	f	0.0098	+-	0.0014	R	104.486	+-	9.43764	FDn	218896	+-	454.508	M	0.97	0.21	0.09
Res	86	12	f	0.0134	+-	0.001637	R	97.7305	+-	8.36138	FDn	219416	+-	559.119	M	0.98	0.21	0.07
Res	87	12	f	0.011	+-	0.001483	R	90.724	+-	9.8153	FDn	197891	+-	525.867	M	0.98	0.21	0.05
Res	88	12	f	0.0006	+-	0.000346	R	61.5062	+-	26.1908	FDn	34877.5	+-	741.69	M	0.98	0.21	0.03
Res	89	12	f	0	+-	0.0002	R	0	+-	0	FDn	223.694	+-	0.351661	M	0.98	0.21	0.02
Res	0	13	f	0.0012	+-	0.00049	R	76.7729	+-	13.9176	FDn	20228.1	+-	205.054	M	0	0	1
Res	1	13	f	0.0018	+-	0.0006	R	92.5953	+-	16.0983	FDn	21188.8	+-	319.531	M	0.02	0	1
Res	2	13	f	0.0016	+-	0.000566	R	99.9044	+-	25.8308	FDn	32913.7	+-	370.329	M	0.03	0.01	1
Res	3	13	f	0.0036	+-	0.000849	R	116.419	+-	13.7634	FDn	63674.8	+-	497.241	M	0.05	0.01	1
Res	4	13	f	0.0072	+-	0.0012	R	133.784	+-	7.57196	FDn	97244.8	+-	484.593	M	0.07	0.02	1
Res	5	13	f	0.0102	+-	0.001428	R	122.261	+-	7.48554	FDn	143449	+-	827.43	M	0.08	0.02	1
Res	6	13	f	0.0106	+-	0.001456	R	112.401	+-	6.82286	FDn	177370	+-	231.61	M	0.1	0.02	0.99
Res	7	13	f	0.0144	+-	0.001697	R	123.514	+-	6.14519	FDn	206060	+-	684.795	M	0.12	0.03	0.99
Res	8	13	f	0.0206	+-	0.00203	R	122.296	+-	5.07496	FDn	232284	+-	1010.16	M	0.14	0.03	0.99
Res	9	13	f	0.0216	+-	0.002078	R	112.475	+-	4.57016	FDn	263276	+-	833.487	M	0.15	0.04	0.99
Res	10	13	f	0.0206	+-	0.00203	R	116.522	+-	4.89504	FDn	274283	+-	1007.06	M	0.17	0.04	0.98
Res	11	13	f	0.0162	+-	0.0018	R	118.344	+-	6.09672	FDn	244642	+-	1258.4	M	0.19	0.04	0.98
Res	12	13	f	0.0202	+-	0.00201	R	124.588	+-	4.923	FDn	254860	+-	474.215	M	0.2	0.05	0.98
Res	13	13	f	0.0206	+-	0.00203	R	125.128	+-	4.85104	FDn	277419	+-	561.695	M	0.22	0.05	0.97
Res	14	13	f	0.0222	+-	0.002107	R	115.239	+-	5.15827	FDn	284707	+-	1365.24	M	0.24	0.05	0.97
Res	15	13	f	0.0186	+-	0.001929	R	116.403	+-	5.53349	FDn	260530	+-	474.919	M	0.25	0.06	0.97
Res	16	13	f	0.0198	+-	0.00199	R	120.402	+-	4.6372	FDn	256545	+-	1387.78	M	0.27	0.06	0.96
Res	17	13	f	0.0176	+-	0.001876	R	110.162	+-	5.35828	FDn	211930	+-	476.61	M	0.28	0.07	0.96
Res	18	13	f	0.014	+-	0.001673	R	110.538	+-	6.38181	FDn	188959	+-	428.028	M	0.3	0.07	0.95
Res	19	13	f	0.023	+-	0.002145	R	117.496	+-	4.77789	FDn	269900	+-	1087.17	M	0.32	0.07	0.95
Res	20	13	f	0.0094	+-	0.001371	R	116.138	+-	7.26875	FDn	182684	+-	704.26	M	0.33	0.08	0.94
Res	21	13	f	0.0148	+-	0.00172	R	98.431	+-	6.30637	FDn	208036	+-	848.078	M	0.35	0.08	0.93
Res	22	13	f	0.0212	+-	0.002059	R	120.026	+-	5.05032	FDn	276541	+-	712.4	M	0.37	0.08	0.93
Res	23	13	f	0.0182	+-	0.001908	R	119.304	+-	4.98676	FDn	249012	+-	608.855	M	0.38	0.09	0.92
Res	24	13	f	0.0128	+-	0.0016	R	120.108	+-	6.50116	FDn	213596	+-	555.936	M	0.4	0.09	0.91
Res	25	13	f	0.0142	+-	0.001685	R	116.353	+-	6.08505	FDn	218776	+-	624.372	M	0.41	0.1	0.91
Res	26	13	f	0.0204	+-	0.00202	R	117.28	+-	4.96334	FDn	264081	+-	1310.11	M	0.43	0.1	0.9
Res	27	13	f	0.0174	+-	0.001865	R	116.44	+-	5.98502	FDn	233221	+-	541.813	M	0.44	0.1	0.89
Res	28	13	f	0.0176	+-	0.001876	R	116.335	+-	5.47734	FDn	251769	+-	420.285	M	0.46	0.11	0.88
Res	29	13	f	0.0148	+-	0.00172	R	112.994	+-	5.54767	FDn	239434	+-	630.826	M	0.47	0.11	0.87
Res	30	13	f	0.0088	+-	0.001327	R	129.592	+-	7.67797	FDn	176834	+-	1175.36	M	0.49	0.11	0.87
Res	31	13	f	0.01	+-	0.001414	R	122.054	+-	7.50726	FDn	156012	+-	370.651	M	0.5	0.12	0.86
Res	32	13	f	0.0144	+-	0.001697	R	119.306	+-	5.95095	FDn	196185	+-	802.446	M	0.52	0.12	0.85
Res	33	13	f	0.0158	+-	0.001778	R	118.147	+-	5.35231	FDn	241126	+-	1101.74	M	0.53	0.12	0.84
Res	34	13	f	0.018	+-	0.001897	R	118.374	+-	5.5373	FDn	262028	+-	730.6	M	0.54	0.13	0.83
Res	35	13	f	0.0194	+-	0.00197	R	117.238	+-	5.1135	FDn	280148	+-	1105.25	M	0.56	0.13	0.82
Res	36	13	f	0.0178	+-	0.001887	R	110.234	+-	5.2588	FDn	271910	+-	585.646	M	0.57	0.13	0.81
Res	37	13	f	0.0216	+-	0.002078	R	123.047	+-	4.96189	FDn	292871	+-	968.538	M	0.59	0.14	0.8
Res	38	13	f	0.0102	+-	0.001428	R	120.558	+-	7.18069	FDn	176007	+-	1017.29	M	0.6	0.14	0.79
Res	39	13	f	0.0058	+-	0.001077	R	128.774	+-	9.30681	FDn	93593.1	+-	411.601	M	0.61	0.14	0.78
Res	40	13	f	0.006	+-	0.001095	R	109.387	+-	10.5686	FDn	87660.9	+-	640.664	M	0.63	0.14	0.77
Res	41	13	f	0.0074	+-	0.001217	R	114.481	+-	9.01117	FDn	117132	+-	435.004	M	0.64	0.15	0.75
Res	42	13	f	0.015	+-	0.001732	R	119.209	+-	6.17446	FDn	240730	+-	1145.96	M	0.65	0.15	0.74
Res	43	13	f	0.0194	+-	0.00197	R	113.317	+-	5.06728	FDn	299461	+-	664.297	M	0.66	0.15	0.73
Res	44	13	f	0.015	+-	0.001732	R	120.225	+-	5.53423	FDn	283682	+-	477.585	M	0.68	0.16	0.72
Res	45	13	f	0.012	+-	0.001549	R	119.527	+-	7.19874	FDn	213350	+-	696.521	M	0.69	0.16	0.71
Res	46	13	f	0.0118	+-	0.001536	R	117.848	+-	6.5057	FDn	170642	+-	631.675	M	0.7	0.16	0.69
Res	47	13	f	0.0144	+-	0.001697	R	115.486	+-	5.76911	FDn	257486	+-	1873.04	M	0.71	0.16	0.68
Res	48	13	f	0.0184	+-	0.001918	R	121.701	+-	5.2097	FDn	286342	+-	538.248	M	0.72	0.17	0.67
Res	49	13	f	0.0204	+-	0.00202	R	123.051	+-	5.53176	FDn	303390	+-	482.534	M	0.74	0.17	0.66
Res	50	13	f	0.0176	+-	0.001876	R	117.161	+-	5.44409	FDn	270796	+-	1232.31	M	0.75	0.17	0.64
Res	51	13	f	0.008	+-	0.001265	R	126.005	+-	7.22734	FDn	152306	+-	505.836	M	0.76	0.17	0.63
Res	52	13	f	0.0042	+-	0.000917	R	120.328	+-	11.7783	FDn	87279.6	+-	478.022	M	0.77	0.18	0.62
Res	53	13	f	0.0032	+-	0.0008	R	131.47	+-	11.2538	FDn	69187.1	+-	349.83	M	0.78	0.18	0.6
Res	54	13	f	0.003	+-	0.000775	R	110.359	+-	12.5868	FDn	75862.3	+-	555.328	M	0.79	0.18	0.59
Res	55	13	f	0.0082	+-	0.001281	R	118.017	+-	8.6711	FDn	121379	+-	737.318	M	0.8	0.18	0.57
Res	56	13	f	0.0102	+-	0.001428	R	113.799	+-	6.81314	FDn	220571	+-	493.86	M	0.81	0.19	0.56
Res	57	13	f	0.0172	+-	0.001855	R	122.552	+-	5.69216	FDn	292274	+-	1098.74	M	0.82	0.19	0.54
Res	58	13	f	0.0126	+-	0.001587	R	116.105	+-	6.81291	FDn	270774	+-	718.84	M	0.83	0.19	0.53
Res	59	13	f	0.0138	+-	0.001661	R	126.272	+-	5.68002	FDn	259442	+-	1179.68	M	0.84	0.19	0.52
Res	60	13	f	0.015	+-	0.001732	R	115.374	+-	5.30536	FDn	264869	+-	441.716	M	0.84	0.19	0.5
Res	61	13	f	0.0114	+-	0.00151	R	115.685	+-	6.30097	FDn	225478	+-	705.286	M	0.85	0.2	0.48
Res	62	13	f	0.0104	+-	0.001442	R	106.916	+-	8.17144	FDn	223932	+-	795.486	M	0.86	0.2	0.47
Res	63	13	f	0.0162	+-	0.0018	R	124.471	+-	5.66894	FDn	247730	+-	561.595	M	0.87	0.2	0.45
Res	64	13	f	0.0098	+-	0.0014	R	123.382	+-	7.25268	FDn	216992	+-	559.273	M	0.88	0.2	0.44
Res	65	13	f	0.011	+-	0.001483	R	128.009	+-	6.57211	FDn	234925	+-	999.227	M	0.88	0.2	0.42
Res	66	13	f	0.0098	+-	0.0014	R	106.628	+-	6.86184	FDn	250316	+-	581.734	M	0.89	0.21	0.41
Res	67	13	f	0.0106	+-	0.001456	R	117.993	+-	6.76173	FDn	218243	+-	802.307	M	0.9	0.21	0.39
Res	68	13	f	0.0056	+-	0.001058	R	111.472	+-	7.41799	FDn	157626	+-	831.992	M	0.9	0.21	0.37
Res	69	13	f	0.009	+-	0.001342	R	125.491	+-	6.30207	FDn	176191	+-	1502.43	M	0.91	0.21	0.36
Res	70	13	f	0.0092	+-	0.001356	R	125.566	+-	7.37044	FDn	207976	+-	608.149	M	0.92	0.21	0.34
Res	71	13	f	0.01	+-	0.001414	R	107.688	+-	8.01969	FDn	205414	+-	901.999	M	0.92	0.21	0.33
Res	72	13	f	0.0094	+-	0.001371	R	111.84	+-	7.92459	FDn	179934	+-	1049.55	M	0.93	0.21	0.31
Res	73	13	f	0.0076	+-	0.001233	R	111.023	+-	9.38073	FDn	167833	+-	694.618	M	0.93	0.22	0.29
Res	74	13	f	0.0058	+-	0.001077	R	116.445	+-	11.0139	FDn	161077	+-	442.657	M	0.94	0.22	0.28
Res	75	13	f	0.0064	+-	0.001131	R	113.188	+-	9.50112	FDn	117058	+-	446.163	M	0.94	0.22	0.26
Res	76	13	f	0.0022	+-	0.000663	R	98.0949	+-	23.7788	FDn	72675.8	+-	727.694	M	0.95	0.22	0.24
Res	77	13	f	0.0042	+-	0.000917	R	114.798	+-	13.342	FDn	82320.9	+-	401.668	M	0.95	0.22	0.22
Res	78	13	f	0.0046	+-	0.000959	R	126.741	+-	10.8067	FDn	131139	+-	904.869	M	0.95	0.22	0.21
Res	79	13	f	0.0078	+-	0.001249	R	108.475	+-	9.93225	FDn	214273	+-	870.054	M	0.96	0.22	0.19
Res	80	13	f	0.0128	+-	0.0016	R	104.488	+-	7.28432	FDn	265362	+-	1519.16	M	0.96	0.22	0.17
Res	81	13	f	0.0116	+-	0.001523	R	117.307	+-	7.67924	FDn	237846	+-	667.001	M	0.96	0.22	0.16
Res	82	13	f	0.009	+-	0.001342	R	105.404	+-	8.81759	FDn	233299	+-	981.418	M	0.96	0.22	0.14
Res	83	13	f	0.0082	+-	0.001281	R	111.955	+-	8.46983	FDn	186254	+-	713.143	M	0.97	0.22	0.12
Res	84	13	f	0.0076	+-	0.001233	R	104.42	+-	9.43459	FDn	181217	+-	637.767	M	0.97	0.22	0.1
Res	85	13	f	0.0112	+-	0.001497	R	109.649	+-	6.72013	FDn	220624	+-	947.615	M	0.97	0.22	0.09
Res	86	13	f	0.0082	+-	0.001281	R	97.5115	+-	8.21984	FDn	209308	+-	652.201	M	0.97	0.22	0.07
Res	87	13	f	0.0094	+-	0.001371	R	98.36	+-	8.96904	FDn	202451	+-	702.499	M	0.97	0.22	0.05
Res	88	13	f	0.002	+-	0.000632	R	63.2554	+-	18.5975	FDn	41213	+-	320.828	M	0.97	0.22	0.03
Res	89	13	f	0	+-	0.0002	R	0	+-	0	FDn	226.129	+-	0.235292	M	0.97	0.22	0.02
Res	0	14	f	0.0012	+-	0.00049	R	76.7729	+-	13.9176	FDn	20228.1	+-	205.054	M	0	0	1
Res	1	14	f	0.0018	+-	0.0006	R	102.817	+-	16.2214	FDn	22946.4	+-	389.674	M	0.02	0	1
Res	2	14	f	0.001	+-	0.000447	R	89.4563	+-	27.7382	FDn	29472.8	+-	414.258	M	0.03	0.01	1
Res	3	14	f	0.004	+-	0.000894	R	122.982	+-	12.9694	FDn	65519.3	+-	362.194	M	0.05	0.01	1
Res	4	14	f	0.007	+-	0.001183	R	120.672	+-	8.82792	FDn	104484	+-	903.911	M	0.07	0.02	1
Res	5	14	f	0.0088	+-	0.001327	R	111.585	+-	8.2206	FDn	152264	+-	957.409	M	0.08	0.02	1
Res	6	14	f	0.0126	+-	0.001587	R	119.299	+-	6.46994	FDn	193152	+-	901.819	M	0.1	0.03	0.99
Res	7	14	f	0.0176	+-	0.001876	R	121.102	+-	5.05458	FDn	226853	+-	954.431	M	0.12	0.03	0.99
Res	8	14	f	0.0204	+-	0.00202	R	118.143	+-	5.01401	FDn	251736	+-	511.02	M	0.14	0.03	0.99
Res	9	14	f	0.0196	+-	0.00198	R	123.985	+-	5.22898	FDn	267959	+-	798.217	M	0.15	0.04	0.99
Res	10	14	f	0.019	+-	0.001949	R	116.454	+-	5.61922	FDn	263130	+-	1261.81	M	0.17	0.04	0.98
Res	11	14	f	0.0198	+-	0.00199	R	109.348	+-	5.34975	FDn	257368	+-	1163.46	M	0.19	0.05	0.98
Res	12	14	f	0.0192	+-	0.00196	R	113.927	+-	5.16442	FDn	267678	+-	631.531	M	0.2	0.05	0.98
Res	13	14	f	0.0184	+-	0.001918	R	121.678	+-	5.16204	FDn	266970	+-	850.182	M	0.22	0.05	0.97
Res	14	14	f	0.019	+-	0.001949	R	121.402	+-	5.29949	FDn	271476	+-	736.719	M	0.23	0.06	0.97
Res	15	14	f	0.0164	+-	0.001811	R	111.325	+-	5.85633	FDn	243525	+-	1171.37	M	0.25	0.06	0.97
Res	16	14	f	0.0218	+-	0.002088	R	119.155	+-	4.60226	FDn	264467	+-	998.946	M	0.27	0.07	0.96
Res	17	14	f	0.0154	+-	0.001755	R	112.517	+-	5.51563	FDn	203437	+-	1024.71	M	0.28	0.07	0.96
Res	18	14	f	0.0128	+-	0.0016	R	113.061	+-	6.12566	FDn	188138	+-	1397.19	M	0.3	0.07	0.95
Res	19	14	f	0.0216	+-	0.002078	R	117.27	+-	4.88059	FDn	275230	+-	717.155	M	0.32	0.08	0.95
Res	20	14	f	0.0138	+-	0.001661	R	107.243	+-	6.21829	FDn	197794	+-	709.205	M	0.33	0.08	0.94
Res	21	14	f	0.0142	+-	0.001685	R	125.797	+-	5.88144	FDn	188077	+-	1525.64	M	0.35	0.09	0.93
Res	22	14	f	0.0218	+-	0.002088	R	123.525	+-	5.06005	FDn	270470	+-	1734.65	M	0.36	0.09	0.93
Res	23	14	f	0.0146	+-	0.001709	R	121.279	+-	5.81756	FDn	253350	+-	431.84	M	0.38	0.09	0.92
Res	24	14	f	0.0134	+-	0.001637	R	120.059	+-	6.25949	FDn	219730	+-	591.204	M	0.39	0.1	0.91
Res	25	14	f	0.0144	+-	0.001697	R	115.661	+-	5.84943	FDn	209836	+-	1222.42	M	0.41	0.1	0.91
Res	26	14	f	0.017	+-	0.001844	R	115.273	+-	5.29042	FDn	246433	+-	605.246	M	0.43	0.11	0.9
Res	27	14	f	0.0172	+-	0.001855	R	126.946	+-	5.02418	FDn	237316	+-	1262.37	M	0.44	0.11	0.89
Res	28	14	f	0.0168	+-	0.001833	R	117.71	+-	6.21243	FDn	253211	+-	473.472	M	0.46	0.11	0.88
Res	29	14	f	0.013	+-	0.001612	R	115.901	+-	6.58969	FDn	216290	+-	841.731	M	0.47	0.12	0.87
Res	30	14	f	0.011	+-	0.001483	R	117.982	+-	6.89256	FDn	153165	+-	981.794	M	0.49	0.12	0.87
Res	31	14	f	0.01	+-	0.001414	R	117.535	+-	7.08956	FDn	156058	+-	905.278	M	0.5	0.12	0.86
Res	32	14	f	0.0148	+-	0.00172	R	120.568	+-	6.07313	FDn	217513	+-	503.367	M	0.51	0.13	0.85
Res	33	14	f	0.0208	+-	0.00204	R	117.657	+-	4.70886	FDn	265661	+-	481.912	M	0.53	0.13	0.84
Res	34	14	f	0.0174	+-	0.001865	R	125.461	+-	4.24632	FDn	255634	+-	708.718	M	0.54	0.14	0.83
Res	35	14	f	0.0186	+-	0.001929	R	121.083	+-	5.23816	FDn	276841	+-	457.799	M	0.56	0.14	0.82
Res	36	14	f	0.0192	+-	0.00196	R	112.555	+-	4.98693	FDn	292014	+-	464.346	M	0.57	0.14	0.81
Res	37	14	f	0.02	+-	0.002	R	117.712	+-	4.95404	FDn	268644	+-	636.426	M	0.58	0.15	0.8
Res	38	14	f	0.0086	+-	0.001311	R	113.239	+-	8.87109	FDn	145606	+-	1323.21	M	0.6	0.15	0.79
Res	39	14	f	0.0058	+-	0.001077	R	122.778	+-	9.7987	FDn	89359.3	+-	365.36	M	0.61	0.15	0.78
Res	40	14	f	0.0054	+-	0.001039	R	118.619	+-	10.5797	FDn	79623.1	+-	319.688	M	0.62	0.16	0.77
Res	41	14	f	0.0074	+-	0.001217	R	108.238	+-	8.9117	FDn	136628	+-	1033.13	M	0.64	0.16	0.75
Res	42	14	f	0.0204	+-	0.00202	R	119.787	+-	5.17837	FDn	282101	+-	986.466	M	0.65	0.16	0.74
Res	43	14	f	0.0202	+-	0.00201	R	124.042	+-	5.08741	FDn	286687	+-	1062.32	M	0.66	0.16	0.73
Res	44	14	f	0.0164	+-	0.001811	R	118.769	+-	5.56884	FDn	286062	+-	441.905	M	0.67	0.17	0.72
Res	45	14	f	0.0124	+-	0.001575	R	128.406	+-	5.333	FDn	215070	+-	855.165	M	0.69	0.17	0.71
Res	46	14	f	0.0096	+-	0.001386	R	121.665	+-	7.39738	FDn	158631	+-	787.404	M	0.7	0.17	0.69
Res	47	14	f	0.0162	+-	0.0018	R	118.229	+-	6.23915	FDn	249689	+-	851.207	M	0.71	0.18	0.68
Res	48	14	f	0.0142	+-	0.001685	R	117.997	+-	5.69619	FDn	271571	+-	1230.22	M	0.72	0.18	0.67
Res	49	14	f	0.0198	+-	0.00199	R	120.636	+-	5.65317	FDn	275984	+-	1016.08	M	0.73	0.18	0.66
Res	50	14	f	0.0212	+-	0.002059	R	102.242	+-	5.22102	FDn	302535	+-	482.764	M	0.74	0.19	0.64
Res	51	14	f	0.016	+-	0.001789	R	117.105	+-	5.60216	FDn	245243	+-	710.837	M	0.75	0.19	0.63
Res	52	14	f	0.0054	+-	0.001039	R	138.503	+-	7.71749	FDn	127359	+-	430.213	M	0.76	0.19	0.62
Res	53	14	f	0.0044	+-	0.000938	R	97.242	+-	12.3822	FDn	75509	+-	571.256	M	0.77	0.19	0.6
Res	54	14	f	0.0044	+-	0.000938	R	115.533	+-	12.0056	FDn	72994.1	+-	528.353	M	0.78	0.2	0.59
Res	55	14	f	0.005	+-	0.001	R	115.014	+-	11.2483	FDn	84284.4	+-	528.539	M	0.79	0.2	0.57
Res	56	14	f	0.0088	+-	0.001327	R	129.879	+-	8.20859	FDn	153343	+-	515.528	M	0.8	0.2	0.56
Res	57	14	f	0.0156	+-	0.001766	R	107.762	+-	5.53898	FDn	259020	+-	915.541	M	0.81	0.2	0.54
Res	58	14	f	0.0152	+-	0.001744	R	124.02	+-	5.84472	FDn	273922	+-	860.075	M	0.82	0.21	0.53
Res	59	14	f	0.0176	+-	0.001876	R	132.392	+-	5.60366	FDn	265895	+-	1798.73	M	0.83	0.21	0.52
Res	60	14	f	0.0132	+-	0.001625	R	128.52	+-	6.14125	FDn	252225	+-	678.346	M	0.84	0.21	0.5
Res	61	14	f	0.0128	+-	0.0016	R	116.651	+-	6.06104	FDn	250676	+-	638.953	M	0.85	0.21	0.48
Res	62	14	f	0.0134	+-	0.001637	R	115.62	+-	6.57081	FDn	257011	+-	875.714	M	0.86	0.21	0.47
Res	63	14	f	0.0106	+-	0.001456	R	135.117	+-	6.40489	FDn	225641	+-	911.406	M	0.86	0.22	0.45
Res	64	14	f	0.0104	+-	0.001442	R	118.671	+-	8.07025	FDn	188750	+-	1237.9	M	0.87	0.22	0.44
Res	65	14	f	0.0098	+-	0.0014	R	117.705	+-	7.03397	FDn	208555	+-	399.861	M	0.88	0.22	0.42
Res	66	14	f	0.012	+-	0.001549	R	117.212	+-	6.81379	FDn	263872	+-	513.72	M	0.89	0.22	0.41
Res	67	14	f	0.0096	+-	0.001386	R	122.838	+-	7.32989	FDn	218337	+-	876.352	M	0.89	0.22	0.39
Res	68	14	f	0.0086	+-	0.001311	R	128.083	+-	7.60978	FDn	175926	+-	490.555	M	0.9	0.22	0.37
Res	69	14	f	0.0116	+-	0.001523	R	132.084	+-	5.63749	FDn	231137	+-	1464.18	M	0.91	0.23	0.36
Res	70	14	f	0.0134	+-	0.001637	R	110.605	+-	6.33111	FDn	262581	+-	570.078	M	0.91	0.23	0.34
Res	71	14	f	0.0114	+-	0.00151	R	113.097	+-	6.96009	FDn	258408	+-	854.336	M	0.92	0.23	0.33
Res	72	14	f	0.0104	+-	0.001442	R	122.764	+-	6.67227	FDn	244383	+-	808.319	M	0.92	0.23	0.31
Res	73	14	f	0.007	+-	0.001183	R	120.704	+-	9.94165	FDn	218056	+-	1052.4	M	0.93	0.23	0.29
Res	74	14	f	0.0054	+-	0.001039	R	104.589	+-	10.8542	FDn	165688	+-	359.645	M	0.93	0.23	0.28
Res	75	14	f	0.0028	+-	0.000748	R	94.537	+-	15.2977	FDn	84292	+-	516.374	M	0.94	0.23	0.26
Res	76	14	f	0.0016	+-	0.000566	R	125.045	+-	14.4625	FDn	49732.7	+-	209.948	M	0.94	0.23	0.24
Res	77	14	f	0.0034	+-	0.000825	R	115.854	+-	15.6279	FDn	61836.2	+-	389.415	M	0.95	0.24	0.22
Res	78	14	f	0.006	+-	0.001095	R	117.501	+-	9.33352	FDn	129421	+-	961.698	M	0.95	0.24	0.21
Res	79	14	f	0.0086	+-	0.001311	R	99.7616	+-	9.02654	FDn	202722	+-	589.664	M	0.95	0.24	0.19
Res	80	14	f	0.0132	+-	0.001625	R	98.9432	+-	7.00636	FDn	242100	+-	466.79	M	0.96	0.24	0.17
Res	81	14	f	0.0076	+-	0.001233	R	90.9316	+-	9.57905	FDn	236021	+-	1022.53	M	0.96	0.24	0.16
Res	82	14	f	0.0094	+-	0.001371	R	119.415	+-	7.90311	FDn	236435	+-	956.564	M	0.96	0.24	0.14
Res	83	14	f	0.0096	+-	0.001386	R	115.674	+-	7.88422	FDn	218457	+-	879.163	M	0.96	0.24	0.12
Res	84	14	f	0.0102	+-	0.001428	R	114.983	+-	7.42265	FDn	225806	+-	811.952	M	0.96	0.24	0.1
Res	85	14	f	0.0076	+-	0.001233	R	127.338	+-	9.49208	FDn	194440	+-	670.885	M	0.97	0.24	0.09
Res	86	14	f	0.0082	+-	0.001281	R	92.6598	+-	10.1473	FDn	206848	+-	316.595	M	0.97	0.24	0.07
Res	87	14	f	0.0076	+-	0.001233	R	90.566	+-	10.3591	FDn	205120	+-	383.333	M	0.97	0.24	0.05
Res	88	14	f	0.002	+-	0.000632	R	110.612	+-	18.4348	FDn	52312.2	+-	175.175	M	0.97	0.24	0.03
Res	89	14	f	0	+-	0.0002	R	0	+-	0	FDn	225.687	+-	0.482796	M	0.97	0.24	0.02
Res	0	15	f	0.0012	+-	0.00049	R	76.7729	+-	13.9176	FDn	20228.1	+-	205.054	M	0	0	1
Res	1	15	f	0.001	+-	0.000447	R	58.5283	+-	12.8536	FDn	20410.9	+-	172.352	M	0.02	0	1
Res	2	15	f	0.0024	+-	0.000693	R	110.028	+-	18.3111	FDn	33168.7	+-	507.136	M	0.03	0.01	1
Res	3	15	f	0.0044	+-	0.000938	R	102.396	+-	11.6531	FDn	68001.7	+-	399.887	M	0.05	0.01	1
Res	4	15	f	0.0084	+-	0.001296	R	123.487	+-	7.39857	FDn	112481	+-	306.096	M	0.07	0.02	1
Res	5	15	f	0.0116	+-	0.001523	R	108.049	+-	7.05137	FDn	167374	+-	745.509	M	0.08	0.02	1
Res	6	15	f	0.0204	+-	0.00202	R	112.392	+-	5.29533	FDn	217515	+-	670.604	M	0.1	0.03	0.99
Res	7	15	f	0.0156	+-	0.001766	R	106.534	+-	5.26647	FDn	244543	+-	906.399	M	0.12	0.03	0.99
Res	8	15	f	0.022	+-	0.002098	R	116.946	+-	4.40336	FDn	270114	+-	933.66	M	0.13	0.04	0.99
Res	9	15	f	0.0188	+-	0.001939	R	116.842	+-	5.03986	FDn	282921	+-	437.576	M	0.15	0.04	0.99
Res	10	15	f	0.0226	+-	0.002126	R	118.593	+-	4.27618	FDn	287854	+-	397.294	M	0.17	0.04	0.98
Res	11	15	f	0.0194	+-	0.00197	R	112.617	+-	4.72553	FDn	264010	+-	719.893	M	0.18	0.05	0.98
Res	12	15	f	0.0178	+-	0.001887	R	111.779	+-	5.68876	FDn	265061	+-	700.294	M	0.2	0.05	0.98
Res	13	15	f	0.0222	+-	0.002107	R	120.926	+-	4.48019	FDn	276589	+-	1084.15	M	0.22	0.06	0.97
Res	14	15	f	0.0202	+-	0.00201	R	113.217	+-	4.53292	FDn	277033	+-	461.78	M	0.23	0.06	0.97
Res	15	15	f	0.019	+-	0.001949	R	118.809	+-	5.09786	FDn	252650	+-	500.202	M	0.25	0.07	0.97
Res	16	15	f	0.0202	+-	0.00201	R	115.492	+-	5.23083	FDn	265408	+-	521.432	M	0.27	0.07	0.96
Res	17	15	f	0.0144	+-	0.001697	R	128.715	+-	5.54383	FDn	203981	+-	508.72	M	0.28	0.08	0.96
Res	18	15	f	0.0142	+-	0.001685	R	118.418	+-	5.629	FDn	187946	+-	1375.54	M	0.3	0.08	0.95
Res	19	15	f	0.0228	+-	0.002135	R	114.235	+-	4.75646	FDn	284314	+-	509.479	M	0.31	0.08	0.95
Res	20	15	f	0.0154	+-	0.001755	R	123.452	+-	5.41658	FDn	211552	+-	903.912	M	0.33	0.09	0.94
Res	21	15	f	0.0126	+-	0.001587	R	119.143	+-	6.52774	FDn	180556	+-	624.02	M	0.35	0.09	0.93
Res	22	15	f	0.0116	+-	0.001523	R	126.16	+-	7.50742	FDn	224951	+-	2023.76	M	0.36	0.1	0.93
Res	23	15	f	0.0202	+-	0.00201	R	121.659	+-	4.72088	FDn	268229	+-	686.753	M	0.38	0.1	0.92
Res	24	15	f	0.013	+-	0.001612	R	118.58	+-	6.52691	FDn	219800	+-	927.748	M	0.39	0.11	0.91
Res	25	15	f	0.0164	+-	0.001811	R	120.509	+-	5.62746	FDn	212950	+-	768.544	M	0.41	0.11	0.91
Res	26	15	f	0.0156	+-	0.001766	R	118.304	+-	5.52066	FDn	242556	+-	1274.64	M	0.42	0.11	0.9
Res	27	15	f	0.0148	+-	0.00172	R	110.628	+-	6.12353	FDn	226286	+-	1131.66	M	0.44	0.12	0.89
Res	28	15	f	0.0138	+-	0.001661	R	113.931	+-	5.87482	FDn	222592	+-	1012.35	M	0.45	0.12	0.88
Res	29	15	f	0.0098	+-	0.0014	R	110.713	+-	7.20891	FDn	192134	+-	645.7	M	0.47	0.13	0.87
Res	30	15	f	0.0102	+-	0.001428	R	117.809	+-	6.81037	FDn	161589	+-	510.897	M	0.48	0.13	0.87
Res	31	15	f	0.0118	+-	0.001536	R	120.285	+-	7.00387	FDn	186403	+-	1667.01	M	0.5	0.13	0.86
Res	32	15	f	0.014	+-	0.001673	R	115.624	+-	6.29257	FDn	240029	+-	1233.26	M	0.51	0.14	0.85
Res	33	15	f	0.0178	+-	0.001887	R	113.898	+-	5.25641	FDn	264730	+-	891.731	M	0.53	0.14	0.84
Res	34	15	f	0.0172	+-	0.001855	R	119.846	+-	5.29492	FDn	260457	+-	877.507	M	0.54	0.14	0.83
Res	35	15	f	0.0152	+-	0.001744	R	123.138	+-	6.08709	FDn	279124	+-	495.956	M	0.55	0.15	0.82
Res	36	15	f	0.018	+-	0.001897	R	116.092	+-	5.25183	FDn	278403	+-	1044.96	M	0.57	0.15	0.81
Res	37	15	f	0.0138	+-	0.001661	R	123.43	+-	5.34619	FDn	232606	+-	787.07	M	0.58	0.16	0.8
Res	38	15	f	0.0078	+-	0.001249	R	129.987	+-	7.70179	FDn	111980	+-	947.645	M	0.59	0.16	0.79
Res	39	15	f	0.007	+-	0.001183	R	134.024	+-	7.52914	FDn	84262.9	+-	446.542	M	0.61	0.16	0.78
Res	40	15	f	0.0054	+-	0.001039	R	109.744	+-	11.695	FDn	89245.5	+-	555.601	M	0.62	0.17	0.77
Res	41	15	f	0.0108	+-	0.00147	R	130.445	+-	5.78979	FDn	177997	+-	757.899	M	0.63	0.17	0.75
Res	42	15	f	0.0224	+-	0.002117	R	116.567	+-	4.62551	FDn	304711	+-	964.392	M	0.65	0.17	0.74
Res	43	15	f	0.0202	+-	0.00201	R	113.135	+-	4.96985	FDn	289158	+-	739.993	M	0.66	0.18	0.73
Res	44	15	f	0.018	+-	0.001897	R	125.402	+-	5.45201	FDn	275551	+-	576.501	M	0.67	0.18	0.72
Res	45	15	f	0.0124	+-	0.001575	R	114.219	+-	6.83211	FDn	216294	+-	1422.52	M	0.68	0.18	0.71
Res	46	15	f	0.011	+-	0.001483	R	131.376	+-	5.27067	FDn	152722	+-	1546.43	M	0.69	0.19	0.69
Res	47	15	f	0.0126	+-	0.001587	R	105.248	+-	6.33984	FDn	226950	+-	691.682	M	0.71	0.19	0.68
Res	48	15	f	0.0164	+-	0.001811	R	110.643	+-	6.13215	FDn	281166	+-	534.196	M	0.72	0.19	0.67
Res	49	15	f	0.0176	+-	0.001876	R	124.399	+-	5.49594	FDn	268738	+-	967.262	M	0.73	0.2	0.66
Res	50	15	f	0.0218	+-	0.002088	R	108.376	+-	5.2174	FDn	297644	+-	1219.52	M	0.74	0.2	0.64
Res	51	15	f	0.0166	+-	0.001822	R	118.441	+-	5.9828	FDn	282212	+-	548.372	M	0.75	0.2	0.63
Res	52	15	f	0.012	+-	0.001549	R	120.963	+-	6.82798	FDn	192833	+-	628.377	M	0.76	0.2	0.62
Res	53	15	f	0.0056	+-	0.001058	R	135.938	+-	8.9191	FDn	98282.7	+-	460.879	M	0.77	0.21	0.6
Res	54	15	f	0.0034	+-	0.000825	R	116.281	+-	13.9593	FDn	73677.4	+-	478.469	M	0.78	0.21	0.59
Res	55	15	f	0.0024	+-	0.000693	R	128.193	+-	12.4523	FDn	71738.1	+-	356.163	M	0.79	0.21	0.57
Res	56	15	f	0.0048	+-	0.00098	R	127.146	+-	9.79	FDn	91089.4	+-	441.273	M	0.8	0.21	0.56
Res	57	15	f	0.0072	+-	0.0012	R	105.07	+-	9.47729	FDn	165713	+-	468.303	M	0.81	0.22	0.54
Res	58	15	f	0.0144	+-	0.001697	R	106.267	+-	6.9663	FDn	235161	+-	498.265	M	0.82	0.22	0.53
Res	59	15	f	0.0124	+-	0.001575	R	117.57	+-	6.92793	FDn	228829	+-	824.748	M	0.83	0.22	0.52
Res	60	15	f	0.0174	+-	0.001865	R	123.335	+-	5.44289	FDn	249833	+-	779.034	M	0.84	0.22	0.5
Res	61	15	f	0.0142	+-	0.001685	R	123.152	+-	5.1349	FDn	253738	+-	1049.46	M	0.84	0.23	0.48
Res	62	15	f	0.0108	+-	0.00147	R	125.135	+-	6.52387	FDn	240382	+-	558.164	M	0.85	0.23	0.47
Res	63	15	f	0.01	+-	0.001414	R	114.499	+-	7.15036	FDn	233057	+-	476.025	M	0.86	0.23	0.45
Res	64	15	f	0.01	+-	0.001414	R	109.997	+-	7.07063	FDn	208773	+-	324.072	M	0.87	0.23	0.44
Res	65	15	f	0.0122	+-	0.001562	R	121.38	+-	6.06592	FDn	242021	+-	575.141	M	0.88	0.23	0.42
Res	66	15	f	0.0096	+-	0.001386	R	122.341	+-	7.7198	FDn	247079	+-	501.722	M	0.88	0.24	0.41
Res	67	15	f	0.0098	+-	0.0014	R	130.941	+-	7.27407	FDn	193852	+-	726.282	M	0.89	0.24	0.39
Res	68	15	f	0.0066	+-	0.001149	R	108.262	+-	10.0326	FDn	163088	+-	1544.21	M	0.9	0.24	0.37
Res	69	15	f	0.0118	+-	0.001536	R	122.679	+-	7.13962	FDn	249642	+-	892.578	M	0.9	0.24	0.36
Res	70	15	f	0.0112	+-	0.001497	R	115.077	+-	7.15237	FDn	234260	+-	396.864	M	0.91	0.24	0.34
Res	71	15	f	0.0094	+-	0.001371	R	124.178	+-	7.19678	FDn	250790	+-	737.625	M	0.91	0.24	0.33
Res	72	15	f	0.015	+-	0.001732	R	117.887	+-	6.55891	FDn	266677	+-	569.142	M	0.92	0.25	0.31
Res	73	15	f	0.0136	+-	0.001649	R	112.819	+-	6.61588	FDn	266528	+-	627.805	M	0.92	0.25	0.29
Res	74	15	f	0.0082	+-	0.001281	R	130.159	+-	8.17462	FDn	176455	+-	364.851	M	0.93	0.25	0.28
Res	75	15	f	0.0026	+-	0.000721	R	139.033	+-	14.2953	FDn	95154.2	+-	422.578	M	0.93	0.25	0.26
Res	76	15	f	0.002	+-	0.000632	R	100.277	+-	17.9716	FDn	68957.9	+-	239.715	M	0.94	0.25	0.24
Res	77	15	f	0.0036	+-	0.000849	R	119.623	+-	13.0685	FDn	78078.7	+-	344.054	M	0.94	0.25	0.22
Res	78	15	f	0.0066	+-	0.001149	R	125.941	+-	7.59475	FDn	137825	+-	706.945	M	0.94	0.25	0.21
Res	79	15	f	0.0088	+-	0.001327	R	92.3337	+-	8.69376	FDn	164724	+-	523.131	M	0.95	0.25	0.19
Res	80	15	f	0.0072	+-	0.0012	R	103.578	+-	9.74477	FDn	163296	+-	580.151	M	0.95	0.25	0.17
Res	81	15	f	0.007	+-	0.001183	R	100.503	+-	10.3768	FDn	174851	+-	570.879	M	0.95	0.26	0.16
Res	82	15	f	0.007	+-	0.001183	R	107.343	+-	10.5852	FDn	162738	+-	1551.94	M	0.96	0.26	0.14
Res	83	15	f	0.0094	+-	0.001371	R	110.385	+-	7.96583	FDn	216164	+-	500.13	M	0.96	0.26	0.12
Res	84	15	f	0.0096	+-	0.001386	R	106.27	+-	9.16956	FDn	236347	+-	914.635	M	0.96	0.26	0.1
Res	85	15	f	0.0106	+-	0.001456	R	100.778	+-	8.06534	FDn	221632	+-	459.611	M	0.96	0.26	0.09
Res	86	15	f	0.0078	+-	0.001249	R	92.4771	+-	8.34802	FDn	201898	+-	428.431	M	0.96	0.26	0.07
Res	87	15	f	0.009	+-	0.001342	R	92.1678	+-	9.9598	FDn	190364	+-	499.854	M	0.96	0.26	0.05
Res	88	15	f	0.0024	+-	0.000693	R	75.6278	+-	25.057	FDn	55634.6	+-	271.905	M	0.97	0.26	0.03
Res	89	15	f	0	+-	0.0002	R	0	+-	0	FDn	246.632	+-	0.431433	M	0.97	0.26	0.02
Res	0	16	f	0.0012	+-	0.00049	R	76.7729	+-	13.9176	FDn	20228.1	+-	205.054	M	0	0	1
Res	1	16	f	0.0016	+-	0.000566	R	81.7596	+-	22.0141	FDn	21327.7	+-	250.379	M	0.02	0	1
Res	2	16	f	0.003	+-	0.000775	R	134.936	+-	12.8504	FDn	35124.7	+-	632.6	M	0.03	0.01	1
Res	3	16	f	0.0022	+-	0.000663	R	123.796	+-	17.4033	FDn	63978.1	+-	453.063	M	0.05	0.01	1
Res	4	16	f	0.0066	+-	0.001149	R	125.62	+-	9.22272	FDn	111975	+-	548.76	M	0.07	0.02	1
Res	5	16	f	0.012	+-	0.001549	R	114.02	+-	6.74526	FDn	173153	+-	569.502	M	0.08	0.02	1
Res	6	16	f	0.019	+-	0.001949	R	120.118	+-	5.43509	FDn	226806	+-	891.185	M	0.1	0.03	0.99
Res	7	16	f	0.0198	+-	0.00199	R	114.298	+-	5.1664	FDn	260265	+-	780.152	M	0.12	0.03	0.99
Res	8	16	f	0.0236	+-	0.002173	R	119.068	+-	4.04961	FDn	278810	+-	1206.88	M	0.13	0.04	0.99
Res	9	16	f	0.0234	+-	0.002163	R	114.485	+-	4.31097	FDn	288159	+-	866.387	M	0.15	0.04	0.99
Res	10	16	f	0.0234	+-	0.002163	R	116.899	+-	5.08413	FDn	290512	+-	1302.55	M	0.17	0.05	0.98
Res	11	16	f	0.023	+-	0.002145	R	114.634	+-	4.89939	FDn	277229	+-	972.085	M	0.18	0.05	0.98
Res	12	16	f	0.0186	+-	0.001929	R	104.388	+-	4.88086	FDn	261132	+-	903.662	M	0.2	0.06	0.98
Res	13	16	f	0.0254	+-	0.002254	R	109.315	+-	4.25275	FDn	274038	+-	999.084	M	0.22	0.06	0.97
Res	14	16	f	0.0164	+-	0.001811	R	119.153	+-	5.46912	FDn	258512	+-	880.494	M	0.23	0.07	0.97
Res	15	16	f	0.0158	+-	0.001778	R	117.422	+-	5.21667	FDn	246936	+-	720.951	M	0.25	0.07	0.97
Res	16	16	f	0.019	+-	0.001949	R	105.567	+-	5.70534	FDn	265805	+-	770.242	M	0.26	0.08	0.96
Res	17	16	f	0.0136	+-	0.001649	R	122.995	+-	6.2604	FDn	195682	+-	399.841	M	0.28	0.08	0.96
Res	18	16	f	0.013	+-	0.001612	R	114.859	+-	6.62237	FDn	200170	+-	553.312	M	0.3	0.09	0.95
Res	19	16	f	0.0204	+-	0.00202	R	120.484	+-	5.31067	FDn	281619	+-	1016.39	M	0.31	0.09	0.95
Res	20	16	f	0.018	+-	0.001897	R	124.055	+-	5.46583	FDn	217785	+-	486.199	M	0.33	0.09	0.94
Res	21	16	f	0.01	+-	0.001414	R	115.724	+-	6.57695	FDn	164930	+-	736.931	M	0.34	0.1	0.93
Res	22	16	f	0.0126	+-	0.001587	R	122.975	+-	5.5527	FDn	206949	+-	535.037	M	0.36	0.1	0.93
Res	23	16	f	0.0176	+-	0.001876	R	124.19	+-	5.22057	FDn	254708	+-	654.183	M	0.38	0.11	0.92
Res	24	16	f	0.0172	+-	0.001855	R	115.902	+-	5.14031	FDn	237860	+-	576.922	M	0.39	0.11	0.91
Res	25	16	f	0.015	+-	0.001732	R	122.045	+-	5.43605	FDn	226922	+-	826.283	M	0.41	0.12	0.91
Res	26	16	f	0.0162	+-	0.0018	R	117.144	+-	5.32454	FDn	231750	+-	586.788	M	0.42	0.12	0.9
Res	27	16	f	0.0122	+-	0.001562	R	120.421	+-	6.6238	FDn	188634	+-	934.3	M	0.44	0.13	0.89
Res	28	16	f	0.0088	+-	0.001327	R	126.506	+-	7.44415	FDn	172445	+-	1208.15	M	0.45	0.13	0.88
Res	29	16	f	0.013	+-	0.001612	R	116.017	+-	6.4297	FDn	163283	+-	426.611	M	0.47	0.13	0.87
Res	30	16	f	0.0102	+-	0.001428	R	122.096	+-	7.45505	FDn	176896	+-	625.777	M	0.48	0.14	0.87
Res	31	16	f	0.0102	+-	0.001428	R	141.774	+-	5.85951	FDn	208558	+-	470.431	M	0.5	0.14	0.86
Res	32	16	f	0.019	+-	0.001949	R	118.34	+-	5.51334	FDn	257809	+-	588.575	M	0.51	0.15	0.85
Res	33	16	f	0.0162	+-	0.0018	R	120.78	+-	5.36455	FDn	248361	+-	958.686	M	0.52	0.15	0.84
Res	34	16	f	0.019	+-	0.001949	R	119.422	+-	4.87569	FDn	262753	+-	867.322	M	0.54	0.15	0.83
Res	35	16	f	0.017	+-	0.001844	R	116.01	+-	5.47497	FDn	273364	+-	580.605	M	0.55	0.16	0.82
Res	36	16	f	0.0212	+-	0.002059	R	116.574	+-	4.45869	FDn	276271	+-	878.967	M	0.57	0.16	0.81
Res	37	16	f	0.0098	+-	0.0014	R	114.968	+-	7.44632	FDn	180648	+-	444.995	M	0.58	0.17	0.8
Res	38	16	f	0.0044	+-	0.000938	R	110.951	+-	12.6096	FDn	92328.5	+-	870.073	M	0.59	0.17	0.79
Res	39	16	f	0.0042	+-	0.000917	R	116.107	+-	10.0055	FDn	73105.1	+-	423.069	M	0.6	0.17	0.78
Res	40	16	f	0.0064	+-	0.001131	R	121.736	+-	8.98599	FDn	102543	+-	258.522	M	0.62	0.18	0.77
Res	41	16	f	0.0156	+-	0.001766	R	120.363	+-	5.10158	FDn	217545	+-	1198.41	M	0.63	0.18	0.75
Res	42	16	f	0.0216	+-	0.002078	R	114.378	+-	5.22607	FDn	302606	+-	1378.41	M	0.64	0.18	0.74
Res	43	16	f	0.017	+-	0.001844	R	114.552	+-	5.82955	FDn	266590	+-	1043.98	M	0.66	0.19	0.73
Res	44	16	f	0.0198	+-	0.00199	R	118.95	+-	5.01934	FDn	270095	+-	1018.11	M	0.67	0.19	0.72
Res	45	16	f	0.0134	+-	0.001637	R	130.962	+-	6.40242	FDn	213072	+-	650.158	M	0.68	0.19	0.71
Res	46	16	f	0.0084	+-	0.001296	R	129.954	+-	7.7021	FDn	149867	+-	511.426	M	0.69	0.2	0.69
Res	47	16	f	0.0096	+-	0.001386	R	107.931	+-	6.52022	FDn	198891	+-	556.301	M	0.7	0.2	0.68
Res	48	16	f	0.02	+-	0.002	R	113.931	+-	5.61434	FDn	275789	+-	495.955	M	0.71	0.2	0.67
Res	49	16	f	0.0122	+-	0.001562	R	119.196	+-	6.52016	FDn	253821	+-	852.701	M	0.73	0.21	0.66
Res	50	16	f	0.0156	+-	0.001766	R	122.602	+-	5.66298	FDn	278977	+-	849.961	M	0.74	0.21	0.64
Res	51	16	f	0.0182	+-	0.001908	R	117.685	+-	5.40631	FDn	288128	+-	2101.32	M	0.75	0.21	0.63
Res	52	16	f	0.0138	+-	0.001661	R	125.908	+-	5.74595	FDn	248153	+-	550.498	M	0.76	0.22	0.62
Res	53	16	f	0.0074	+-	0.001217	R	112.355	+-	7.07842	FDn	176218	+-	739.244	M	0.77	0.22	0.6
Res	54	16	f	0.0028	+-	0.000748	R	132.641	+-	17.2525	FDn	96201	+-	1125.74	M	0.78	0.22	0.59
Res	55	16	f	0.0042	+-	0.000917	R	127.721	+-	11.0274	FDn	74016	+-	507.909	M	0.79	0.23	0.57
Res	56	16	f	0.0052	+-	0.00102	R	131.288	+-	9.95163	FDn	76413	+-	555.446	M	0.8	0.23	0.56
Res	57	16	f	0.0032	+-	0.0008	R	121.278	+-	15.0284	FDn	85267.6	+-	719.979	M	0.81	0.23	0.54
Res	58	16	f	0.0058	+-	0.001077	R	136.002	+-	8.28447	FDn	143591	+-	558.899	M	0.82	0.23	0.53
Res	59	16	f	0.0076	+-	0.001233	R	130.24	+-	7.28486	FDn	178390	+-	522.61	M	0.82	0.24	0.52
Res	60	16	f	0.0146	+-	0.001709	R	110.263	+-	6.14747	FDn	224177	+-	1361.57	M	0.83	0.24	0.5
Res	61	16	f	0.0122	+-	0.001562	R	101.691	+-	6.59649	FDn	240731	+-	904.386	M	0.84	0.24	0.48
Res	62	16	f	0.0122	+-	0.001562	R	119.954	+-	7.19553	FDn	244922	+-	1005.29	M	0.85	0.24	0.47
Res	63	16	f	0.0164	+-	0.001811	R	118.508	+-	5.67424	FDn	259716	+-	1518.88	M	0.86	0.25	0.45
Res	64	16	f	0.0132	+-	0.001625	R	125.219	+-	5.6906	FDn	232467	+-	681.441	M	0.86	0.25	0.44
Res	65	16	f	0.015	+-	0.001732	R	124.015	+-	5.90126	FDn	250238	+-	540.117	M	0.87	0.25	0.42
Res	66	16	f	0.0116	+-	0.001523	R	119.408	+-	6.86333	FDn	235310	+-	784.824	M	0.88	0.25	0.41
Res	67	16	f	0.0082	+-	0.001281	R	107.705	+-	8.26471	FDn	156731	+-	608.069	M	0.88	0.25	0.39
Res	68	16	f	0.0064	+-	0.001131	R	104.079	+-	9.39402	FDn	154859	+-	552.557	M	0.89	0.26	0.37
Res	69	16	f	0.01	+-	0.001414	R	124.844	+-	6.68269	FDn	225660	+-	363.375	M	0.9	0.26	0.36
Res	70	16	f	0.0112	+-	0.001497	R	119.235	+-	7.7723	FDn	244640	+-	689.847	M	0.9	0.26	0.34
Res	71	16	f	0.0142	+-	0.001685	R	132.93	+-	5.41719	FDn	249066	+-	482.975	M	0.91	0.26	0.33
Res	72	16	f	0.0144	+-	0.001697	R	112.753	+-	6.12647	FDn	264032	+-	665.779	M	0.91	0.26	0.31
Res	73	16	f	0.0102	+-	0.001428	R	104.641	+-	7.93095	FDn	210882	+-	576.767	M	0.92	0.26	0.29
Res	74	16	f	0.0042	+-	0.000917	R	134.345	+-	10.4515	FDn	147177	+-	608.263	M	0.92	0.26	0.28
Res	75	16	f	0.0038	+-	0.000872	R	106.177	+-	13.0179	FDn	116779	+-	728.222	M	0.93	0.27	0.26
Res	76	16	f	0.0066	+-	0.001149	R	131.878	+-	7.02639	FDn	151026	+-	655.901	M	0.93	0.27	0.24
Res	77	16	f	0.0052	+-	0.00102	R	103.438	+-	12.0362	FDn	132517	+-	518.506	M	0.94	0.27	0.22
Res	78	16	f	0.0102	+-	0.001428	R	113.665	+-	6.04556	FDn	207070	+-	369.228	M	0.94	0.27	0.21
Res	79	16	f	0.0094	+-	0.001371	R	111.886	+-	6.80106	FDn	222840	+-	805.358	M	0.94	0.27	0.19
Res	80	16	f	0.008	+-	0.001265	R	111.193	+-	8.17604	FDn	200058	+-	307.598	M	0.95	0.27	0.17
Res	81	16	f	0.0052	+-	0.00102	R	110.012	+-	10.8533	FDn	152072	+-	695.037	M	0.95	0.27	0.16
Res	82	16	f	0.0034	+-	0.000825	R	117.863	+-	11.6646	FDn	117772	+-	420.332	M	0.95	0.27	0.14
Res	83	16	f	0.005	+-	0.001	R	119.924	+-	9.47666	FDn	150050	+-	799.606	M	0.95	0.27	0.12
Res	84	16	f	0.0064	+-	0.001131	R	122.21	+-	10.2909	FDn	161790	+-	1034.99	M	0.96	0.27	0.1
Res	85	16	f	0.007	+-	0.001183	R	104.577	+-	10.977	FDn	183407	+-	553.768	M	0.96	0.27	0.09
Res	86	16	f	0.006	+-	0.001095	R	117.882	+-	10.5763	FDn	199014	+-	614.206	M	0.96	0.27	0.07
Res	87	16	f	0.0076	+-	0.001233	R	103.254	+-	9.97466	FDn	159372	+-	337.586	M	0.96	0.28	0.05
Res	88	16	f	0.0014	+-	0.000529	R	84.726	+-	26.3102	FDn	55072.8	+-	668.936	M	0.96	0.28	0.03
Res	89	16	f	0	+-	0.0002	R	0	+-	0	FDn	253.583	+-	1.40616	M	0.96	0.28	0.02
Res	0	17	f	0.0012	+-	0.00049	R	76.7729	+-	13.9176	FDn	20228.1	+-	205.054	M	0	0	1
Res	1	17	f	0.0008	+-	0.0004	R	112.162	+-	27.7837	FDn	20837.2	+-	248.558	M	0.02	0.01	1
Res	2	17	f	0.0028	+-	0.000748	R	114.263	+-	11.3557	FDn	38055.6	+-	483.488	M	0.03	0.01	1
Res	3	17	f	0.0058	+-	0.001077	R	125.045	+-	10.4204	FDn	69559.2	+-	1244.49	M	0.05	0.02	1
Res	4	17	f	0.0064	+-	0.001131	R	130.082	+-	8.06501	FDn	120135	+-	551.157	M	0.07	0.02	1
Res	5	17	f	0.0136	+-	0.001649	R	115.948	+-	6.18155	FDn	182290	+-	790.104	M	0.08	0.03	1
Res	6	17	f	0.0148	+-	0.00172	R	121.919	+-	5.88051	FDn	234045	+-	509.79	M	0.1	0.03	0.99
Res	7	17	f	0.0222	+-	0.002107	R	113.94	+-	4.95664	FDn	276609	+-	814.696	M	0.12	0.04	0.99
Res	8	17	f	0.0242	+-	0.0022	R	118.699	+-	4.21308	FDn	301152	+-	778.475	M	0.13	0.04	0.99
Res	9	17	f	0.0246	+-	0.002218	R	110.502	+-	4.63576	FDn	295627	+-	786.368	M	0.15	0.05	0.99
Res	10	17	f	0.0192	+-	0.00196	R	113.423	+-	5.24399	FDn	284442	+-	620.581	M	0.17	0.05	0.98
Res	11	17	f	0.023	+-	0.002145	R	112.662	+-	4.74143	FDn	274112	+-	539.959	M	0.18	0.06	0.98
Res	12	17	f	0.0206	+-	0.00203	R	121.203	+-	4.93909	FDn	271166	+-	1008.79	M	0.2	0.06	0.98
Res	13	17	f	0.017	+-	0.001844	R	107.902	+-	5.58755	FDn	267634	+-	595.893	M	0.22	0.07	0.97
Res	14	17	f	0.0182	+-	0.001908	R	115.815	+-	5.2001	FDn	255754	+-	572.831	M	0.23	0.07	0.97
Res	15	17	f	0.0162	+-	0.0018	R	114.049	+-	5.66153	FDn	235419	+-	844.42	M	0.25	0.08	0.97
Res	16	17	f	0.0236	+-	0.002173	R	119.327	+-	4.1956	FDn	268629	+-	1241.35	M	0.26	0.08	0.96
Res	17	17	f	0.0144	+-	0.001697	R	115.98	+-	5.98549	FDn	195555	+-	1148.27	M	0.28	0.09	0.96
Res	18	17	f	0.014	+-	0.001673	R	112.03	+-	6.18196	FDn	194208	+-	434.012	M	0.3	0.09	0.95
Res	19	17	f	0.0216	+-	0.002078	R	117.279	+-	4.90337	FDn	275367	+-	449.958	M	0.31	0.1	0.95
Res	20	17	f	0.0188	+-	0.001939	R	124.018	+-	4.96816	FDn	227785	+-	880.558	M	0.33	0.1	0.94
Res	21	17	f	0.0126	+-	0.001587	R	118.68	+-	5.85228	FDn	170770	+-	391.081	M	0.34	0.1	0.93
Res	22	17	f	0.0106	+-	0.001456	R	112.08	+-	7.049	FDn	181325	+-	840.626	M	0.36	0.11	0.93
Res	23	17	f	0.0206	+-	0.00203	R	120.917	+-	5.13496	FDn	258883	+-	974.17	M	0.37	0.11	0.92
Res	24	17	f	0.0178	+-	0.001887	R	121.289	+-	5.15337	FDn	251819	+-	632.536	M	0.39	0.12	0.91
Res	25	17	f	0.0162	+-	0.0018	R	116.155	+-	4.98588	FDn	246396	+-	857.07	M	0.4	0.12	0.91
Res	26	17	f	0.0124	+-	0.001575	R	118.248	+-	6.80137	FDn	231887	+-	634.922	M	0.42	0.13	0.9
Res	27	17	f	0.009	+-	0.001342	R	133.209	+-	6.8254	FDn	164622	+-	721.663	M	0.43	0.13	0.89
Res	28	17	f	0.009	+-	0.001342	R	127.087	+-	7.41085	FDn	136329	+-	658.43	M	0.45	0.14	0.88
Res	29	17	f	0.0098	+-	0.0014	R	127.343	+-	5.5492	FDn	156479	+-	344.629	M	0.46	0.14	0.87
Res	30	17	f	0.014	+-	0.001673	R	114.412	+-	6.24178	FDn	217273	+-	813.487	M	0.48	0.15	0.87
Res	31	17	f	0.0186	+-	0.001929	R	130.286	+-	5.17512	FDn	243502	+-	865.644	M	0.49	0.15	0.86
Res	32	17	f	0.0166	+-	0.001822	R	120.983	+-	5.51203	FDn	247918	+-	1689.28	M	0.51	0.15	0.85
Res	33	17	f	0.0144	+-	0.001697	R	113.054	+-	6.59881	FDn	251154	+-	628.673	M	0.52	0.16	0.84
Res	34	17	f	0.0196	+-	0.00198	R	109.954	+-	5.64505	FDn	259650	+-	1704.78	M	0.53	0.16	0.83
Res	35	17	f	0.0164	+-	0.001811	R	120.998	+-	4.69152	FDn	286328	+-	529.809	M	0.55	0.17	0.82
Res	36	17	f	0.0174	+-	0.001865	R	118.352	+-	5.26232	FDn	257890	+-	703.325	M	0.56	0.17	0.81
Res	37	17	f	0.01	+-	0.001414	R	126.94	+-	6.5143	FDn	147684	+-	624.769	M	0.58	0.18	0.8
Res	38	17	f	0.0028	+-	0.000748	R	145.421	+-	11.9914	FDn	74567.2	+-	533.272	M	0.59	0.18	0.79
Res	39	17	f	0.0058	+-	0.001077	R	122.551	+-	9.45841	FDn	77088.1	+-	350.986	M	0.6	0.18	0.78
Res	40	17	f	0.0064	+-	0.001131	R	140.751	+-	8.26888	FDn	116453	+-	830.654	M	0.61	0.19	0.77
Res	41	17	f	0.018	+-	0.001897	R	123.615	+-	4.80806	FDn	268006	+-	605.653	M	0.63	0.19	0.75
Res	42	17	f	0.02	+-	0.002	R	121.964	+-	4.77252	FDn	308165	+-	1313.51	M	0.64	0.2	0.74
Res	43	17	f	0.0154	+-	0.001755	R	121.945	+-	5.69224	FDn	259998	+-	531.214	M	0.65	0.2	0.73
Res	44	17	f	0.0176	+-	0.001876	R	119.82	+-	5.34135	FDn	279264	+-	601.338	M	0.66	0.2	0.72
Res	45	17	f	0.0148	+-	0.00172	R	122.777	+-	5.79022	FDn	232145	+-	1363.18	M	0.68	0.21	0.71
Res	46	17	f	0.0088	+-	0.001327	R	117.115	+-	6.91047	FDn	147141	+-	394.237	M	0.69	0.21	0.69
Res	47	17	f	0.0078	+-	0.001249	R	132.551	+-	8.23389	FDn	180663	+-	1051.21	M	0.7	0.21	0.68
Res	48	17	f	0.0204	+-	0.00202	R	113.535	+-	5.24459	FDn	275420	+-	539.19	M	0.71	0.22	0.67
Res	49	17	f	0.012	+-	0.001549	R	111.868	+-	7.45689	FDn	243797	+-	541.061	M	0.72	0.22	0.66
Res	50	17	f	0.0148	+-	0.00172	R	111.04	+-	6.22214	FDn	249726	+-	551.234	M	0.73	0.22	0.64
Res	51	17	f	0.0176	+-	0.001876	R	121.374	+-	5.74782	FDn	280919	+-	776.373	M	0.74	0.23	0.63
Res	52	17	f	0.015	+-	0.001732	R	122.291	+-	5.3839	FDn	269686	+-	773.861	M	0.75	0.23	0.62
Res	53	17	f	0.0168	+-	0.001833	R	117.882	+-	5.44634	FDn	252254	+-	802.258	M	0.76	0.23	0.6
Res	54	17	f	0.008	+-	0.001265	R	124.796	+-	9.22732	FDn	177353	+-	571.601	M	0.77	0.24	0.59
Res	55	17	f	0.0054	+-	0.001039	R	124.537	+-	9.53862	FDn	96047.4	+-	598.129	M	0.78	0.24	0.57
Res	56	17	f	0.0038	+-	0.000872	R	141.645	+-	10.2408	FDn	69635.9	+-	268.562	M	0.79	0.24	0.56
Res	57	17	f	0.004	+-	0.000894	R	130.034	+-	13.9578	FDn	61773.8	+-	433.535	M	0.8	0.25	0.54
Res	58	17	f	0.003	+-	0.000775	R	115.228	+-	15.613	FDn	69271.7	+-	420.19	M	0.81	0.25	0.53
Res	59	17	f	0.0038	+-	0.000872	R	125.584	+-	10.4152	FDn	126199	+-	762.469	M	0.82	0.25	0.52
Res	60	17	f	0.0088	+-	0.001327	R	124.237	+-	7.33388	FDn	188517	+-	690.512	M	0.83	0.25	0.5
Res	61	17	f	0.0142	+-	0.001685	R	124.078	+-	5.92738	FDn	245042	+-	506.679	M	0.84	0.26	0.48
Res	62	17	f	0.0124	+-	0.001575	R	111.673	+-	5.73262	FDn	267113	+-	678.447	M	0.84	0.26	0.47
Res	63	17	f	0.0112	+-	0.001497	R	114.885	+-	7.07969	FDn	257430	+-	1170.64	M	0.85	0.26	0.45
Res	64	17	f	0.0098	+-	0.0014	R	112.976	+-	6.0312	FDn	230099	+-	1124.27	M	0.86	0.26	0.44
Res	65	17	f	0.0132	+-	0.001625	R	107.865	+-	6.73321	FDn	238878	+-	1523.02	M	0.87	0.26	0.42
Res	66	17	f	0.014	+-	0.001673	R	121.516	+-	6.66779	FDn	251164	+-	512.372	M	0.87	0.27	0.41
Res	67	17	f	0.008	+-	0.001265	R	120.568	+-	8.01573	FDn	162427	+-	474.009	M	0.88	0.27	0.39
Res	68	17	f	0.0102	+-	0.001428	R	119.845	+-	6.75649	FDn	188270	+-	776.091	M	0.89	0.27	0.37
Res	69	17	f	0.0096	+-	0.001386	R	124.808	+-	7.08755	FDn	232267	+-	626.478	M	0.89	0.27	0.36
Res	70	17	f	0.0158	+-	0.001778	R	119.938	+-	5.97887	FDn	260072	+-	1505.7	M	0.9	0.27	0.34
Res	71	17	f	0.0112	+-	0.001497	R	113.355	+-	6.9725	FDn	236114	+-	612.278	M	0.9	0.28	0.33
Res	72	17	f	0.0072	+-	0.0012	R	114.511	+-	8.13814	FDn	190146	+-	548.598	M	0.91	0.28	0.31
Res	73	17	f	0.0082	+-	0.001281	R	123.849	+-	7.53722	FDn	143494	+-	1094.59	M	0.91	0.28	0.29
Res	74	17	f	0.0074	+-	0.001217	R	117.48	+-	8.51249	FDn	133425	+-	836.801	M	0.92	0.28	0.28
Res	75	17	f	0.01	+-	0.001414	R	119.135	+-	6.99482	FDn	193742	+-	1146.5	M	0.92	0.28	0.26
Res	76	17	f	0.011	+-	0.001483	R	112.779	+-	7.54409	FDn	247188	+-	330.278	M	0.93	0.28	0.24
Res	77	17	f	0.008	+-	0.001265	R	115.091	+-	8.48864	FDn	175300	+-	645.05	M	0.93	0.28	0.22
Res	78	17	f	0.0052	+-	0.00102	R	126.724	+-	9.95305	FDn	184227	+-	451.394	M	0.94	0.29	0.21
Res	79	17	f	0.0116	+-	0.001523	R	116.638	+-	6.98931	FDn	253741	+-	580.731	M	0.94	0.29	0.19
Res	80	17	f	0.0142	+-	0.001685	R	111.72	+-	6.78219	FDn	265416	+-	524.479	M	0.94	0.29	0.17
Res	81	17	f	0.0098	+-	0.0014	R	122.684	+-	7.74107	FDn	200783	+-	905.697	M	0.94	0.29	0.16
Res	82	17	f	0.0066	+-	0.001149	R	108.001	+-	10.2478	FDn	171339	+-	391.188	M	0.95	0.29	0.14
Res	83	17	f	0.0084	+-	0.001296	R	103.898	+-	9.20727	FDn	195268	+-	476.286	M	0.95	0.29	0.12
Res	84	17	f	0.0066	+-	0.001149	R	96.528	+-	11.0572	FDn	162435	+-	543.481	M	0.95	0.29	0.1
Res	85	17	f	0.008	+-	0.001265	R	111.147	+-	9.51663	FDn	146871	+-	734.581	M	0.95	0.29	0.09
Res	86	17	f	0.004	+-	0.000894	R	116.703	+-	15.1019	FDn	145479	+-	369.575	M	0.95	0.29	0.07
Res	87	17	f	0.0036	+-	0.000849	R	90.7848	+-	18.2506	FDn	112407	+-	497.213	M	0.95	0.29	0.05
Res	88	17	f	0.0014	+-	0.000529	R	143.625	+-	12.2561	FDn	49978.3	+-	191.353	M	0.96	0.29	0.03
Res	89	17	f	0	+-	0.0002	R	0	+-	0	FDn	269.059	+-	0.368864	M	0.96	0.29	0.02
Res	0	18	f	0.0012	+-	0.00049	R	76.7729	+-	13.9176	FDn	20228.1	+-	205.054	M	0	0	1
Res	1	18	f	0.0012	+-	0.00049	R	138.129	+-	22.8573	FDn	21787.9	+-	300.584	M	0.02	0.01	1
Res	2	18	f	0.002	+-	0.000632	R	128.035	+-	8.90811	FDn	35462.9	+-	384.482	M	0.03	0.01	1
Res	3	18	f	0.005	+-	0.001	R	126.627	+-	10.1273	FDn	70128.8	+-	853.854	M	0.05	0.02	1
Res	4	18	f	0.0084	+-	0.001296	R	116.405	+-	7.90827	FDn	127278	+-	699.237	M	0.07	0.02	1
Res	5	18	f	0.0152	+-	0.001744	R	111.016	+-	5.59989	FDn	193314	+-	1185.59	M	0.08	0.03	1
Res	6	18	f	0.0248	+-	0.002227	R	122.938	+-	4.69703	FDn	254105	+-	806.775	M	0.1	0.03	0.99
Res	7	18	f	0.0264	+-	0.002298	R	117.232	+-	4.5323	FDn	290153	+-	1582.04	M	0.12	0.04	0.99
Res	8	18	f	0.027	+-	0.002324	R	118.847	+-	3.84259	FDn	307818	+-	906.564	M	0.13	0.04	0.99
Res	9	18	f	0.0248	+-	0.002227	R	115.325	+-	4.52986	FDn	298537	+-	647.348	M	0.15	0.05	0.99
Res	10	18	f	0.0214	+-	0.002069	R	120.118	+-	4.86479	FDn	291570	+-	772.014	M	0.17	0.05	0.98
Res	11	18	f	0.0248	+-	0.002227	R	116.225	+-	4.44861	FDn	280505	+-	529.997	M	0.18	0.06	0.98
Res	12	18	f	0.0202	+-	0.00201	R	115.007	+-	4.75611	FDn	270304	+-	770.281	M	0.2	0.06	0.98
Res	13	18	f	0.0202	+-	0.00201	R	122.933	+-	4.7466	FDn	269825	+-	644.439	M	0.21	0.07	0.97
Res	14	18	f	0.0214	+-	0.002069	R	124.651	+-	4.93988	FDn	253484	+-	752.055	M	0.23	0.07	0.97
Res	15	18	f	0.0152	+-	0.001744	R	120.914	+-	5.65917	FDn	238186	+-	628.385	M	0.25	0.08	0.97
Res	16	18	f	0.019	+-	0.001949	R	113.886	+-	5.40127	FDn	259247	+-	684.496	M	0.26	0.09	0.96
Res	17	18	f	0.016	+-	0.001789	R	121.119	+-	5.24975	FDn	204072	+-	533.854	M	0.28	0.09	0.96
Res	18	18	f	0.0148	+-	0.00172	R	117.782	+-	6.11246	FDn	192946	+-	711.699	M	0.29	0.1	0.95
Res	19	18	f	0.021	+-	0.002049	R	121.974	+-	5.24022	FDn	275342	+-	485.71	M	0.31	0.1	0.95
Res	20	18	f	0.0184	+-	0.001918	R	117.317	+-	4.91366	FDn	250791	+-	1818.63	M	0.33	0.11	0.94
Res	21	18	f	0.0136	+-	0.001649	R	123.437	+-	5.77729	FDn	171645	+-	617.657	M	0.34	0.11	0.93
Res	22	18	f	0.0112	+-	0.001497	R	117.371	+-	6.89656	FDn	167160	+-	675.896	M	0.36	0.12	0.93
Res	23	18	f	0.0216	+-	0.002078	R	123.64	+-	4.80599	FDn	246678	+-	1056.37	M	0.37	0.12	0.92
Res	24	18	f	0.0224	+-	0.002117	R	116.13	+-	4.63546	FDn	270184	+-	401.713	M	0.39	0.13	0.91
Res	25	18	f	0.021	+-	0.002049	R	122.793	+-	5.26651	FDn	275964	+-	552.232	M	0.4	0.13	0.91
Res	26	18	f	0.0162	+-	0.0018	R	130.154	+-	4.63783	FDn	238364	+-	740.612	M	0.42	0.14	0.9
Res	27	18	f	0.0088	+-	0.001327	R	114.374	+-	7.49077	FDn	149070	+-	515.766	M	0.43	0.14	0.89
Res	28	18	f	0.0052	+-	0.00102	R	132.088	+-	8.8095	FDn	112773	+-	739.027	M	0.45	0.15	0.88
Res	29	18	f	0.0094	+-	0.001371	R	116.757	+-	7.18102	FDn	170640	+-	670.883	M	0.46	0.15	0.87
Res	30	18	f	0.0186	+-	0.001929	R	114.461	+-	5.103	FDn	240609	+-	805.394	M	0.48	0.15	0.87
Res	31	18	f	0.0188	+-	0.001939	R	110.868	+-	5.13441	FDn	264793	+-	512.67	M	0.49	0.16	0.86
Res	32	18	f	0.0142	+-	0.001685	R	116.978	+-	5.61657	FDn	233797	+-	1119.03	M	0.5	0.16	0.85
Res	33	18	f	0.0132	+-	0.001625	R	123.979	+-	5.93023	FDn	249608	+-	971.341	M	0.52	0.17	0.84
Res	34	18	f	0.0178	+-	0.001887	R	124.748	+-	5.37324	FDn	273881	+-	1063.13	M	0.53	0.17	0.83
Res	35	18	f	0.0194	+-	0.00197	R	110.678	+-	5.68399	FDn	285652	+-	381.558	M	0.55	0.18	0.82
Res	36	18	f	0.0162	+-	0.0018	R	130.063	+-	5.42989	FDn	243661	+-	453.436	M	0.56	0.18	0.81
Res	37	18	f	0.0072	+-	0.0012	R	128.066	+-	8.07758	FDn	111420	+-	416.513	M	0.57	0.19	0.8
Res	38	18	f	0.0048	+-	0.00098	R	111.171	+-	9.43457	FDn	74418.1	+-	446.413	M	0.59	0.19	0.79
Res	39	18	f	0.0056	+-	0.001058	R	118.718	+-	9.66474	FDn	78521.3	+-	356.815	M	0.6	0.19	0.78
Res	40	18	f	0.0076	+-	0.001233	R	114.658	+-	7.72287	FDn	141294	+-	706.533	M	0.61	0.2	0.77
Res	41	18	f	0.0174	+-	0.001865	R	123.552	+-	5.41551	FDn	271291	+-	806.728	M	0.62	0.2	0.75
Res	42	18	f	0.0202	+-	0.00201	R	119.327	+-	4.5128	FDn	296512	+-	556.884	M	0.64	0.21	0.74
Res	43	18	f	0.0186	+-	0.001929	R	116.62	+-	5.33973	FDn	257321	+-	1446.55	M	0.65	0.21	0.73
Res	44	18	f	0.0168	+-	0.001833	R	119.874	+-	5.20094	FDn	263610	+-	825.442	M	0.66	0.21	0.72
Res	45	18	f	0.0112	+-	0.001497	R	116.468	+-	6.83706	FDn	245445	+-	560.168	M	0.67	0.22	0.71
Res	46	18	f	0.0072	+-	0.0012	R	119.786	+-	8.30218	FDn	141134	+-	1437.26	M	0.68	0.22	0.69
Res	47	18	f	0.0072	+-	0.0012	R	106.652	+-	8.57242	FDn	152281	+-	1186.96	M	0.7	0.23	0.68
Res	48	18	f	0.0162	+-	0.0018	R	122.213	+-	5.83001	FDn	255810	+-	872.671	M	0.71	0.23	0.67
Res	49	18	f	0.0148	+-	0.00172	R	110.172	+-	6.25536	FDn	258269	+-	799.05	M	0.72	0.23	0.66
Res	50	18	f	0.0136	+-	0.001649	R	129.406	+-	5.79092	FDn	239306	+-	1293.89	M	0.73	0.24	0.64
Res	51	18	f	0.0118	+-	0.001536	R	110.06	+-	7.39103	FDn	259840	+-	1287.12	M	0.74	0.24	0.63
Res	52	18	f	0.0172	+-	0.001855	R	117.895	+-	5.52988	FDn	277131	+-	526.67	M	0.75	0.24	0.62
Res	53	18	f	0.0176	+-	0.001876	R	104.011	+-	5.71484	FDn	286620	+-	1914.39	M	0.76	0.25	0.6
Res	54	18	f	0.0164	+-	0.001811	R	121.808	+-	5.20568	FDn	261021	+-	2033.75	M	0.77	0.25	0.59
Res	55	18	f	0.0072	+-	0.0012	R	114.349	+-	9.57025	FDn	162662	+-	335.619	M	0.78	0.25	0.57
Res	56	18	f	0.0038	+-	0.000872	R	133.032	+-	11.0757	FDn	75469.1	+-	364.663	M	0.79	0.26	0.56
Res	57	18	f	0.003	+-	0.000775	R	124.074	+-	12.9495	FDn	51005.8	+-	786.246	M	0.8	0.26	0.54
Res	58	18	f	0.003	+-	0.000775	R	120.869	+-	10.119	FDn	52231.5	+-	272.922	M	0.81	0.26	0.53
Res	59	18	f	0.0018	+-	0.0006	R	107.263	+-	15.9729	FDn	74300	+-	345.98	M	0.82	0.26	0.52
Res	60	18	f	0.007	+-	0.001183	R	120.885	+-	7.93168	FDn	173525	+-	427.887	M	0.82	0.27	0.5
Res	61	18	f	0.016	+-	0.001789	R	115.631	+-	5.76317	FDn	267627	+-	1287.53	M	0.83	0.27	0.48
Res	62	18	f	0.0176	+-	0.001876	R	114.961	+-	5.62825	FDn	274039	+-	568.179	M	0.84	0.27	0.47
Res	63	18	f	0.017	+-	0.001844	R	107.175	+-	6.17383	FDn	275635	+-	1465.8	M	0.85	0.28	0.45
Res	64	18	f	0.0134	+-	0.001637	R	130.524	+-	6.03874	FDn	261468	+-	1996.7	M	0.85	0.28	0.44
Res	65	18	f	0.011	+-	0.001483	R	128.105	+-	6.135	FDn	254884	+-	959.332	M	0.86	0.28	0.42
Res	66	18	f	0.0108	+-	0.00147	R	110.995	+-	7.20751	FDn	242455	+-	497.06	M	0.87	0.28	0.41
Res	67	18	f	0.0074	+-	0.001217	R	114.509	+-	8.38777	FDn	167535	+-	408.728	M	0.88	0.28	0.39
Res	68	18	f	0.0104	+-	0.001442	R	118.282	+-	7.08053	FDn	214230	+-	450.501	M	0.88	0.29	0.37
Res	69	18	f	0.0138	+-	0.001661	R	125.508	+-	6.01333	FDn	269815	+-	752.161	M	0.89	0.29	0.36
Res	70	18	f	0.013	+-	0.001612	R	112.759	+-	6.51387	FDn	260612	+-	862.896	M	0.89	0.29	0.34
Res	71	18	f	0.0088	+-	0.001327	R	133.116	+-	7.27204	FDn	205664	+-	692.345	M	0.9	0.29	0.33
Res	72	18	f	0.008	+-	0.001265	R	101.735	+-	9.70877	FDn	125131	+-	436.761	M	0.9	0.29	0.31
Res	73	18	f	0.005	+-	0.001	R	135.037	+-	9.59636	FDn	112563	+-	582.427	M	0.91	0.3	0.29
Res	74	18	f	0.009	+-	0.001342	R	116.996	+-	7.85161	FDn	181429	+-	562.509	M	0.91	0.3	0.28
Res	75	18	f	0.0124	+-	0.001575	R	106.826	+-	7.10645	FDn	255304	+-	681.021	M	0.92	0.3	0.26
Res	76	18	f	0.0118	+-	0.001536	R	102.952	+-	6.39991	FDn	267338	+-	664.131	M	0.92	0.3	0.24
Res	77	18	f	0.008	+-	0.001265	R	118.331	+-	7.11278	FDn	203401	+-	567.089	M	0.93	0.3	0.22
Res	78	18	f	0.0084	+-	0.001296	R	106.581	+-	9.91519	FDn	159176	+-	723.516	M	0.93	0.3	0.21
Res	79	18	f	0.0084	+-	0.001296	R	102.301	+-	8.39904	FDn	216097	+-	787.543	M	0.93	0.3	0.19
Res	80	18	f	0.0142	+-	0.001685	R	103.52	+-	7.27664	FDn	245662	+-	504.962	M	0.94	0.3	0.17
Res	81	18	f	0.008	+-	0.001265	R	133.95	+-	9.06491	FDn	220578	+-	1315.65	M	0.94	0.31	0.16
Res	82	18	f	0.0118	+-	0.001536	R	115.043	+-	6.90219	FDn	236546	+-	559.286	M	0.94	0.31	0.14
Res	83	18	f	0.0114	+-	0.00151	R	106.392	+-	8.83272	FDn	246247	+-	633.611	M	0.94	0.31	0.12
Res	84	18	f	0.0096	+-	0.001386	R	97.8247	+-	9.22566	FDn	230528	+-	826.485	M	0.95	0.31	0.1
Res	85	18	f	0.0086	+-	0.001311	R	112.451	+-	10.567	FDn	202631	+-	805.411	M	0.95	0.31	0.09
Res	86	18	f	0.0074	+-	0.001217	R	107.267	+-	9.98607	FDn	157074	+-	1084.03	M	0.95	0.31	0.07
Res	87	18	f	0.0028	+-	0.000748	R	117.973	+-	18.0705	FDn	90455.8	+-	467.096	M	0.95	0.31	0.05
Res	88	18	f	0.0002	+-	0.0002	R	188.587	+-	0	FDn	20314.4	+-	257.95	M	0.95	0.31	0.03
Res	89	18	f	0	+-	0.0002	R	0	+-	0	FDn	220.604	+-	0.214427	M	0.95	0.31	0.02
Res	0	19	f	0.0012	+-	0.00049	R	76.7729	+-	13.9176	FDn	20228.1	+-	205.054	M	0	0	1
Res	1	19	f	0.0014	+-	0.000529	R	127.391	+-	23.2057	FDn	22903.6	+-	435.404	M	0.02	0.01	1
Res	2	19	f	0.002	+-	0.000632	R	116.886	+-	18.9817	FDn	33770.1	+-	341.104	M	0.03	0.01	1
Res	3	19	f	0.005	+-	0.001	R	101.564	+-	10.829	FDn	77956	+-	251.591	M	0.05	0.02	1
Res	4	19	f	0.0094	+-	0.001371	R	120.652	+-	8.20332	FDn	140636	+-	537.782	M	0.07	0.02	1
Res	5	19	f	0.0144	+-	0.001697	R	120.268	+-	5.34472	FDn	196672	+-	1551.66	M	0.08	0.03	1
Res	6	19	f	0.0216	+-	0.002078	R	107.881	+-	4.96041	FDn	268594	+-	689.882	M	0.1	0.03	0.99
Res	7	19	f	0.0258	+-	0.002272	R	108.742	+-	4.49592	FDn	293483	+-	651.27	M	0.12	0.04	0.99
Res	8	19	f	0.0222	+-	0.002107	R	104.686	+-	5.0042	FDn	299763	+-	640.688	M	0.13	0.05	0.99
Res	9	19	f	0.0242	+-	0.0022	R	120.472	+-	4.56232	FDn	294614	+-	1404.38	M	0.15	0.05	0.99
Res	10	19	f	0.0224	+-	0.002117	R	108.895	+-	4.96446	FDn	285141	+-	988.893	M	0.16	0.06	0.98
Res	11	19	f	0.0224	+-	0.002117	R	113.311	+-	4.72826	FDn	278151	+-	1175.52	M	0.18	0.06	0.98
Res	12	19	f	0.0188	+-	0.001939	R	121.237	+-	4.98954	FDn	269156	+-	636.424	M	0.2	0.07	0.98
Res	13	19	f	0.0194	+-	0.00197	R	119.919	+-	5.42871	FDn	269519	+-	562.178	M	0.21	0.07	0.97
Res	14	19	f	0.017	+-	0.001844	R	120.737	+-	4.96667	FDn	251933	+-	833.348	M	0.23	0.08	0.97
Res	15	19	f	0.0166	+-	0.001822	R	115.097	+-	5.5986	FDn	232198	+-	388.889	M	0.24	0.08	0.97
Res	16	19	f	0.0216	+-	0.002078	R	110.772	+-	4.60638	FDn	274126	+-	632.022	M	0.26	0.09	0.96
Res	17	19	f	0.0118	+-	0.001536	R	120.613	+-	5.39863	FDn	192994	+-	636.474	M	0.28	0.1	0.96
Res	18	19	f	0.0146	+-	0.001709	R	126.498	+-	5.54513	FDn	193280	+-	790.847	M	0.29	0.1	0.95
Res	19	19	f	0.0226	+-	0.002126	R	119.006	+-	4.58894	FDn	268166	+-	581.475	M	0.31	0.11	0.95
Res	20	19	f	0.016	+-	0.001789	R	119.316	+-	5.49947	FDn	245756	+-	708.035	M	0.32	0.11	0.94
Res	21	19	f	0.0124	+-	0.001575	R	115.195	+-	7.9609	FDn	173602	+-	770.512	M	0.34	0.12	0.93
Res	22	19	f	0.0134	+-	0.001637	R	116.692	+-	5.96892	FDn	160647	+-	779.375	M	0.35	0.12	0.93
Res	23	19	f	0.0154	+-	0.001755	R	118.225	+-	5.7555	FDn	238278	+-	818.509	M	0.37	0.13	0.92
Res	24	19	f	0.02	+-	0.002	R	116.537	+-	4.86362	FDn	262718	+-	914.478	M	0.38	0.13	0.91
Res	25	19	f	0.021	+-	0.002049	R	124.983	+-	4.98816	FDn	272150	+-	473.933	M	0.4	0.14	0.91
Res	26	19	f	0.0126	+-	0.001587	R	124.421	+-	5.87454	FDn	221840	+-	794.052	M	0.41	0.14	0.9
Res	27	19	f	0.0072	+-	0.0012	R	121.945	+-	8.74115	FDn	138465	+-	751.946	M	0.43	0.15	0.89
Res	28	19	f	0.0062	+-	0.001114	R	125.101	+-	7.70231	FDn	115070	+-	242.032	M	0.44	0.15	0.88
Res	29	19	f	0.0096	+-	0.001386	R	121.217	+-	7.41102	FDn	181581	+-	911.617	M	0.46	0.16	0.87
Res	30	19	f	0.018	+-	0.001897	R	124.7	+-	5.11318	FDn	248708	+-	855.018	M	0.47	0.16	0.87
Res	31	19	f	0.0154	+-	0.001755	R	116.204	+-	6.01747	FDn	252189	+-	834.741	M	0.49	0.17	0.86
Res	32	19	f	0.0166	+-	0.001822	R	127.785	+-	5.05683	FDn	243971	+-	643.007	M	0.5	0.17	0.85
Res	33	19	f	0.0172	+-	0.001855	R	114.58	+-	5.85043	FDn	253936	+-	1637.85	M	0.51	0.18	0.84
Res	34	19	f	0.0128	+-	0.0016	R	118.464	+-	6.36883	FDn	271477	+-	622.834	M	0.53	0.18	0.83
Res	35	19	f	0.0182	+-	0.001908	R	119.054	+-	5.09228	FDn	284882	+-	585.136	M	0.54	0.19	0.82
Res	36	19	f	0.0154	+-	0.001755	R	120.669	+-	5.50382	FDn	227073	+-	623.862	M	0.56	0.19	0.81
Res	37	19	f	0.0032	+-	0.0008	R	119.835	+-	11.7381	FDn	93800.8	+-	163.639	M	0.57	0.2	0.8
Res	38	19	f	0.0046	+-	0.000959	R	120.524	+-	12.3212	FDn	70930.8	+-	412.764	M	0.58	0.2	0.79
Res	39	19	f	0.0034	+-	0.000825	R	127.903	+-	7.09577	FDn	81874.9	+-	380.24	M	0.6	0.2	0.78
Res	40	19	f	0.0104	+-	0.001442	R	128.555	+-	6.29673	FDn	165568	+-	759.966	M	0.61	0.21	0.77
Res	41	19	f	0.0158	+-	0.001778	R	111.793	+-	6.20519	FDn	266419	+-	439.356	M	0.62	0.21	0.75
Res	42	19	f	0.0164	+-	0.001811	R	118.299	+-	5.05737	FDn	281172	+-	967.144	M	0.63	0.22	0.74
Res	43	19	f	0.0148	+-	0.00172	R	117.719	+-	6.35296	FDn	246635	+-	700.514	M	0.64	0.22	0.73
Res	44	19	f	0.0148	+-	0.00172	R	118.65	+-	5.74767	FDn	257946	+-	752.485	M	0.66	0.23	0.72
Res	45	19	f	0.0132	+-	0.001625	R	118.502	+-	5.99965	FDn	255298	+-	1178.13	M	0.67	0.23	0.71
Res	46	19	f	0.0086	+-	0.001311	R	106.38	+-	7.93839	FDn	147385	+-	549.359	M	0.68	0.23	0.69
Res	47	19	f	0.0062	+-	0.001114	R	108.069	+-	8.13666	FDn	138440	+-	450.237	M	0.69	0.24	0.68
Res	48	19	f	0.0162	+-	0.0018	R	123.42	+-	5.32326	FDn	245344	+-	1057.02	M	0.7	0.24	0.67
Res	49	19	f	0.0164	+-	0.001811	R	118.077	+-	5.65665	FDn	264394	+-	1317.2	M	0.71	0.25	0.66
Res	50	19	f	0.0156	+-	0.001766	R	122.26	+-	5.69186	FDn	239173	+-	905.737	M	0.72	0.25	0.64
Res	51	19	f	0.0126	+-	0.001587	R	120.552	+-	6.08667	FDn	249670	+-	997.175	M	0.73	0.25	0.63
Res	52	19	f	0.0168	+-	0.001833	R	121.571	+-	5.37225	FDn	269062	+-	993.581	M	0.75	0.26	0.62
Res	53	19	f	0.0162	+-	0.0018	R	113.742	+-	5.94583	FDn	273074	+-	820.423	M	0.76	0.26	0.6
Res	54	19	f	0.0152	+-	0.001744	R	116.017	+-	6.32236	FDn	269694	+-	574.769	M	0.76	0.26	0.59
Res	55	19	f	0.0068	+-	0.001166	R	123.714	+-	8.68061	FDn	200656	+-	914.627	M	0.77	0.27	0.57
Res	56	19	f	0.0048	+-	0.00098	R	126.702	+-	10.3386	FDn	107967	+-	981.835	M	0.78	0.27	0.56
Res	57	19	f	0.0032	+-	0.0008	R	105.226	+-	13.734	FDn	57081.6	+-	203.705	M	0.79	0.27	0.54
Res	58	19	f	0.0026	+-	0.000721	R	125	+-	13.873	FDn	47812.6	+-	265.431	M	0.8	0.28	0.53
Res	59	19	f	0.003	+-	0.000775	R	124.134	+-	16.1362	FDn	57403.7	+-	384.169	M	0.81	0.28	0.52
Res	60	19	f	0.007	+-	0.001183	R	116.189	+-	8.84077	FDn	111113	+-	575.765	M	0.82	0.28	0.5
Res	61	19	f	0.0116	+-	0.001523	R	115.877	+-	6.55173	FDn	220520	+-	2711.08	M	0.83	0.28	0.48
Res	62	19	f	0.0164	+-	0.001811	R	111.399	+-	5.76282	FDn	294659	+-	606.835	M	0.83	0.29	0.47
Res	63	19	f	0.0174	+-	0.001865	R	114.646	+-	5.84194	FDn	293722	+-	1553.92	M	0.84	0.29	0.45
Res	64	19	f	0.0164	+-	0.001811	R	104.879	+-	5.56589	FDn	266251	+-	799.361	M	0.85	0.29	0.44
Res	65	19	f	0.016	+-	0.001789	R	120.748	+-	5.72443	FDn	261544	+-	753.186	M	0.86	0.3	0.42
Res	66	19	f	0.0106	+-	0.001456	R	112.904	+-	6.828	FDn	225347	+-	660.34	M	0.86	0.3	0.41
Res	67	19	f	0.0062	+-	0.001114	R	130.621	+-	9.50451	FDn	167600	+-	536.313	M	0.87	0.3	0.39
Res	68	19	f	0.0104	+-	0.001442	R	121.055	+-	6.5963	FDn	229356	+-	305.507	M	0.88	0.3	0.37
Res	69	19	f	0.0142	+-	0.001685	R	119.586	+-	6.14108	FDn	272529	+-	386.367	M	0.88	0.3	0.36
Res	70	19	f	0.0102	+-	0.001428	R	113.92	+-	6.76555	FDn	236893	+-	1477.26	M	0.89	0.31	0.34
Res	71	19	f	0.0092	+-	0.001356	R	123.798	+-	6.51312	FDn	164057	+-	678.229	M	0.89	0.31	0.33
Res	72	19	f	0.005	+-	0.001	R	112.248	+-	8.45817	FDn	113372	+-	254.626	M	0.9	0.31	0.31
Res	73	19	f	0.0054	+-	0.001039	R	126.993	+-	8.53628	FDn	139092	+-	730.557	M	0.9	0.31	0.29
Res	74	19	f	0.0122	+-	0.001562	R	120.96	+-	6.22339	FDn	233834	+-	401.637	M	0.91	0.31	0.28
Res	75	19	f	0.0102	+-	0.001428	R	106.681	+-	7.15369	FDn	250764	+-	1050.27	M	0.91	0.31	0.26
Res	76	19	f	0.0112	+-	0.001497	R	114.225	+-	7.80499	FDn	251596	+-	707.381	M	0.92	0.32	0.24
Res	77	19	f	0.009	+-	0.001342	R	113.875	+-	8.24936	FDn	232916	+-	1133.38	M	0.92	0.32	0.22
Res	78	19	f	0.0082	+-	0.001281	R	118.623	+-	8.09196	FDn	160862	+-	1287.6	M	0.92	0.32	0.21
Res	79	19	f	0.0114	+-	0.00151	R	113.412	+-	6.98144	FDn	194550	+-	429.507	M	0.93	0.32	0.19
Res	80	19	f	0.011	+-	0.001483	R	120.342	+-	7.96035	FDn	239061	+-	299.874	M	0.93	0.32	0.17
Res	81	19	f	0.011	+-	0.001483	R	99.6635	+-	7.50351	FDn	231083	+-	757.561	M	0.93	0.32	0.16
Res	82	19	f	0.0096	+-	0.001386	R	103.696	+-	8.64661	FDn	238841	+-	636.591	M	0.94	0.32	0.14
Res	83	19	f	0.0096	+-	0.001386	R	108.583	+-	8.29649	FDn	215289	+-	672.178	M	0.94	0.32	0.12
Res	84	19	f	0.012	+-	0.001549	R	116.598	+-	8.37485	FDn	215292	+-	721.097	M	0.94	0.32	0.1
Res	85	19	f	0.0066	+-	0.001149	R	112.323	+-	10.085	FDn	199341	+-	964.629	M	0.94	0.32	0.09
Res	86	19	f	0.0044	+-	0.000938	R	107.679	+-	9.69753	FDn	144633	+-	672.059	M	0.94	0.32	0.07
Res	87	19	f	0.0024	+-	0.000693	R	111.814	+-	13.9744	FDn	74442.4	+-	278.011	M	0.94	0.33	0.05
Res	88	19	f	0.0002	+-	0.0002	R	140.779	+-	0	FDn	22800.9	+-	220.631	M	0.94	0.33	0.03
Res	89	19	f	0	+-	0.0002	R	0	+-	0	FDn	219.32	+-	0.161757	M	0.95	0.33	0.02
Res	0	20	f	0.0012	+-	0.00049	R	76.7729	+-	13.9176	FDn	20228.1	+-	205.054	M	0	0	1
Res	1	20	f	0.001	+-	0.000447	R	77.04	+-	18.0613	FDn	18333.4	+-	234.603	M	0.02	0.01	1
Res	2	20	f	0.002	+-	0.000632	R	82.2903	+-	14.9691	FDn	34267.6	+-	493.617	M	0.03	0.01	1
Res	3	20	f	0.0042	+-	0.000917	R	117.393	+-	9.14423	FDn	81224.2	+-	315.767	M	0.05	0.02	1
Res	4	20	f	0.0086	+-	0.001311	R	125.43	+-	6.23499	FDn	143713	+-	704.938	M	0.07	0.02	1
Res	5	20	f	0.0152	+-	0.001744	R	116.637	+-	5.65449	FDn	200310	+-	1079.98	M	0.08	0.03	1
Res	6	20	f	0.0224	+-	0.002117	R	118.356	+-	4.27899	FDn	257424	+-	1107.55	M	0.1	0.04	0.99
Res	7	20	f	0.0248	+-	0.002227	R	113.684	+-	4.31681	FDn	291666	+-	548.291	M	0.11	0.04	0.99
Res	8	20	f	0.025	+-	0.002236	R	118.048	+-	4.82021	FDn	295964	+-	586.207	M	0.13	0.05	0.99
Res	9	20	f	0.0274	+-	0.002341	R	112.609	+-	4.61137	FDn	294560	+-	1053.54	M	0.15	0.05	0.99
Res	10	20	f	0.02	+-	0.002	R	119.61	+-	4.77303	FDn	271661	+-	1029.22	M	0.16	0.06	0.98
Res	11	20	f	0.0218	+-	0.002088	R	117.259	+-	5.07842	FDn	263907	+-	807.342	M	0.18	0.07	0.98
Res	12	20	f	0.0168	+-	0.001833	R	116.367	+-	6.06348	FDn	258869	+-	346.971	M	0.2	0.07	0.98
Res	13	20	f	0.022	+-	0.002098	R	112.636	+-	4.89423	FDn	252779	+-	1082.59	M	0.21	0.08	0.97
Res	14	20	f	0.0168	+-	0.001833	R	117.079	+-	5.09575	FDn	240051	+-	790.504	M	0.23	0.08	0.97
Res	15	20	f	0.0196	+-	0.00198	R	119.502	+-	4.74871	FDn	253988	+-	851.213	M	0.24	0.09	0.97
Res	16	20	f	0.021	+-	0.002049	R	115.843	+-	4.86143	FDn	264356	+-	560.086	M	0.26	0.09	0.96
Res	17	20	f	0.0116	+-	0.001523	R	114.763	+-	6.94013	FDn	197776	+-	847.012	M	0.27	0.1	0.96
Res	18	20	f	0.0124	+-	0.001575	R	120.456	+-	6.34817	FDn	187281	+-	1485.25	M	0.29	0.11	0.95
Res	19	20	f	0.0166	+-	0.001822	R	112.455	+-	5.78419	FDn	270664	+-	717.192	M	0.31	0.11	0.95
Res	20	20	f	0.0184	+-	0.001918	R	122.101	+-	4.99405	FDn	252315	+-	783.767	M	0.32	0.12	0.94
Res	21	20	f	0.0112	+-	0.001497	R	122.914	+-	6.4629	FDn	184885	+-	1114.27	M	0.34	0.12	0.93
Res	22	20	f	0.0124	+-	0.001575	R	124.403	+-	5.66178	FDn	164993	+-	942.071	M	0.35	0.13	0.93
Res	23	20	f	0.0132	+-	0.001625	R	123.317	+-	5.69838	FDn	220022	+-	427.182	M	0.37	0.13	0.92
Res	24	20	f	0.0188	+-	0.001939	R	123.014	+-	5.00039	FDn	251121	+-	390.426	M	0.38	0.14	0.91
Res	25	20	f	0.0204	+-	0.00202	R	123.347	+-	5.18547	FDn	254431	+-	493.694	M	0.4	0.14	0.91
Res	26	20	f	0.0104	+-	0.001442	R	117.952	+-	7.30696	FDn	187304	+-	595.974	M	0.41	0.15	0.9
Res	27	20	f	0.0082	+-	0.001281	R	124.882	+-	8.24361	FDn	137591	+-	416.086	M	0.43	0.16	0.89
Res	28	20	f	0.0104	+-	0.001442	R	118.416	+-	6.80998	FDn	143427	+-	841.043	M	0.44	0.16	0.88
Res	29	20	f	0.0108	+-	0.00147	R	112.154	+-	6.42831	FDn	191523	+-	735.956	M	0.46	0.17	0.87
Res	30	20	f	0.0138	+-	0.001661	R	113.453	+-	6.07969	FDn	236338	+-	760.031	M	0.47	0.17	0.87
Res	31	20	f	0.015	+-	0.001732	R	115.258	+-	6.12904	FDn	234506	+-	924.157	M	0.48	0.18	0.86
Res	32	20	f	0.0182	+-	0.001908	R	122.266	+-	5.32811	FDn	247422	+-	959.243	M	0.5	0.18	0.85
Res	33	20	f	0.018	+-	0.001897	R	111.578	+-	5.13568	FDn	259110	+-	523.707	M	0.51	0.19	0.84
Res	34	20	f	0.0162	+-	0.0018	R	118.21	+-	5.75085	FDn	265426	+-	867.511	M	0.53	0.19	0.83
Res	35	20	f	0.02	+-	0.002	R	120.674	+-	4.98331	FDn	283676	+-	1052.45	M	0.54	0.2	0.82
Res	36	20	f	0.0122	+-	0.001562	R	127.805	+-	6.63533	FDn	205954	+-	932.012	M	0.55	0.2	0.81
Res	37	20	f	0.0056	+-	0.001058	R	114.703	+-	10.5091	FDn	88835.6	+-	341.621	M	0.57	0.21	0.8
Res	38	20	f	0.0042	+-	0.000917	R	121.175	+-	11.4234	FDn	72759.7	+-	223.541	M	0.58	0.21	0.79
Res	39	20	f	0.0038	+-	0.000872	R	138.703	+-	11.1548	FDn	91996.8	+-	887.727	M	0.59	0.22	0.78
Res	40	20	f	0.01	+-	0.001414	R	114.452	+-	7.44462	FDn	198061	+-	920.76	M	0.6	0.22	0.77
Res	41	20	f	0.017	+-	0.001844	R	113.097	+-	6.20645	FDn	274591	+-	621.68	M	0.62	0.22	0.75
Res	42	20	f	0.0158	+-	0.001778	R	112.642	+-	5.67385	FDn	278363	+-	1240.04	M	0.63	0.23	0.74
Res	43	20	f	0.0128	+-	0.0016	R	122.88	+-	5.87367	FDn	241975	+-	530.29	M	0.64	0.23	0.73
Res	44	20	f	0.0172	+-	0.001855	R	124.256	+-	5.22073	FDn	251007	+-	494.207	M	0.65	0.24	0.72
Res	45	20	f	0.0176	+-	0.001876	R	122.574	+-	5.13207	FDn	271401	+-	509.204	M	0.66	0.24	0.71
Res	46	20	f	0.0104	+-	0.001442	R	126.929	+-	6.96239	FDn	172280	+-	1094.84	M	0.68	0.25	0.69
Res	47	20	f	0.0096	+-	0.001386	R	120.141	+-	6.46253	FDn	130800	+-	611.331	M	0.69	0.25	0.68
Res	48	20	f	0.0134	+-	0.001637	R	118.848	+-	6.10328	FDn	233616	+-	1155.99	M	0.7	0.25	0.67
Res	49	20	f	0.014	+-	0.001673	R	131.737	+-	5.55419	FDn	259829	+-	1735.06	M	0.71	0.26	0.66
Res	50	20	f	0.0118	+-	0.001536	R	128.352	+-	5.29725	FDn	236859	+-	405.96	M	0.72	0.26	0.64
Res	51	20	f	0.0132	+-	0.001625	R	137.449	+-	5.99695	FDn	234003	+-	507.058	M	0.73	0.27	0.63
Res	52	20	f	0.0142	+-	0.001685	R	120.627	+-	6.26352	FDn	253898	+-	760.197	M	0.74	0.27	0.62
Res	53	20	f	0.0138	+-	0.001661	R	125.034	+-	5.91982	FDn	262357	+-	527.677	M	0.75	0.27	0.6
Res	54	20	f	0.014	+-	0.001673	R	119.373	+-	5.75915	FDn	262950	+-	628.127	M	0.76	0.28	0.59
Res	55	20	f	0.0106	+-	0.001456	R	120.787	+-	5.95304	FDn	213258	+-	903.123	M	0.77	0.28	0.57
Res	56	20	f	0.0056	+-	0.001058	R	121.434	+-	9.2151	FDn	159447	+-	592.173	M	0.78	0.28	0.56
Res	57	20	f	0.0038	+-	0.000872	R	109.312	+-	13.9592	FDn	88572.4	+-	979.541	M	0.79	0.29	0.54
Res	58	20	f	0.0036	+-	0.000849	R	116.111	+-	12.1024	FDn	67140.4	+-	242.126	M	0.8	0.29	0.53
Res	59	20	f	0.005	+-	0.001	R	123.951	+-	9.35432	FDn	70044.3	+-	235.625	M	0.81	0.29	0.52
Res	60	20	f	0.0042	+-	0.000917	R	104.122	+-	12.0019	FDn	79986.4	+-	834.593	M	0.81	0.3	0.5
Res	61	20	f	0.0054	+-	0.001039	R	110.392	+-	10.9643	FDn	122209	+-	436.48	M	0.82	0.3	0.48
Res	62	20	f	0.0096	+-	0.001386	R	110.535	+-	7.69057	FDn	216573	+-	1695.87	M	0.83	0.3	0.47
Res	63	20	f	0.0162	+-	0.0018	R	120.056	+-	5.05117	FDn	284796	+-	1359.48	M	0.84	0.3	0.45
Res	64	20	f	0.014	+-	0.001673	R	118.688	+-	6.6005	FDn	271007	+-	536.609	M	0.84	0.31	0.44
Res	65	20	f	0.0102	+-	0.001428	R	119.768	+-	7.16783	FDn	266464	+-	1714.66	M	0.85	0.31	0.42
Res	66	20	f	0.0124	+-	0.001575	R	132.286	+-	5.55042	FDn	234819	+-	883.07	M	0.86	0.31	0.41
Res	67	20	f	0.0108	+-	0.00147	R	114.608	+-	7.56885	FDn	183362	+-	531.11	M	0.86	0.31	0.39
Res	68	20	f	0.0126	+-	0.001587	R	113.435	+-	6.89868	FDn	260154	+-	1069.6	M	0.87	0.32	0.37
Res	69	20	f	0.017	+-	0.001844	R	124.81	+-	5.53263	FDn	263299	+-	1191.55	M	0.88	0.32	0.36
Res	70	20	f	0.0084	+-	0.001296	R	117.461	+-	8.88374	FDn	176217	+-	990.63	M	0.88	0.32	0.34
Res	71	20	f	0.0066	+-	0.001149	R	120.231	+-	8.10695	FDn	133931	+-	677.031	M	0.89	0.32	0.33
Res	72	20	f	0.01	+-	0.001414	R	127.9	+-	6.79269	FDn	160370	+-	423.86	M	0.89	0.33	0.31
Res	73	20	f	0.0096	+-	0.001386	R	117.994	+-	7.24199	FDn	217446	+-	1188.46	M	0.9	0.33	0.29
Res	74	20	f	0.0112	+-	0.001497	R	131.739	+-	6.86254	FDn	233414	+-	433.409	M	0.9	0.33	0.28
Res	75	20	f	0.013	+-	0.001612	R	115.248	+-	7.0608	FDn	240144	+-	635.294	M	0.91	0.33	0.26
Res	76	20	f	0.0108	+-	0.00147	R	112.133	+-	6.98983	FDn	238219	+-	724.091	M	0.91	0.33	0.24
Res	77	20	f	0.0106	+-	0.001456	R	105.745	+-	7.32826	FDn	257514	+-	1057.97	M	0.92	0.33	0.22
Res	78	20	f	0.0076	+-	0.001233	R	118.961	+-	7.0587	FDn	182602	+-	601.679	M	0.92	0.33	0.21
Res	79	20	f	0.0074	+-	0.001217	R	126.211	+-	7.70426	FDn	155025	+-	1335.86	M	0.92	0.34	0.19
Res	80	20	f	0.0086	+-	0.001311	R	115.543	+-	9.74138	FDn	196263	+-	413.177	M	0.93	0.34	0.17
Res	81	20	f	0.011	+-	0.001483	R	118.9	+-	7.62588	FDn	233512	+-	797.297	M	0.93	0.34	0.16
Res	82	20	f	0.0086	+-	0.001311	R	91.0071	+-	10.33	FDn	205523	+-	769.551	M	0.93	0.34	0.14
Res	83	20	f	0.0046	+-	0.000959	R	95.5016	+-	12.1253	FDn	152595	+-	964.77	M	0.93	0.34	0.12
Res	84	20	f	0.0062	+-	0.001114	R	131.265	+-	9.66198	FDn	150769	+-	941.573	M	0.93	0.34	0.1
Res	85	20	f	0.006	+-	0.001095	R	110.07	+-	8.92684	FDn	153850	+-	907.411	M	0.94	0.34	0.09
Res	86	20	f	0.0056	+-	0.001058	R	132.908	+-	9.81369	FDn	145892	+-	698.269	M	0.94	0.34	0.07
Res	87	20	f	0.0038	+-	0.000872	R	120.592	+-	15.3866	FDn	106861	+-	668.654	M	0.94	0.34	0.05
Res	88	20	f	0.0006	+-	0.000346	R	104.271	+-	21.6099	FDn	42096.5	+-	243.994	M	0.94	0.34	0.03
Res	89	20	f	0	+-	0.0002	R	0	+-	0	FDn	262.508	+-	0.4786	M	0.94	0.34	0.02
Res	0	21	f	0.0012	+-	0.00049	R	76.7729	+-	13.9176	FDn	20228.1	+-	205.054	M	0	0	1
Res	1	21	f	0.0018	+-	0.0006	R	114.572	+-	21.0151	FDn	21568.1	+-	285.036	M	0.02	0.01	1
Res	2	21	f	0.0028	+-	0.000748	R	120.435	+-	13.665	FDn	36896.5	+-	350.342	M	0.03	0.01	1
Res	3	21	f	0.005	+-	0.001	R	100.377	+-	12.2674	FDn	80111.7	+-	186.34	M	0.05	0.02	1
Res	4	21	f	0.0098	+-	0.0014	R	113.201	+-	7.12904	FDn	143811	+-	700.277	M	0.07	0.02	1
Res	5	21	f	0.0138	+-	0.001661	R	112.685	+-	6.18515	FDn	215579	+-	618.05	M	0.08	0.03	1
Res	6	21	f	0.0212	+-	0.002059	R	118.553	+-	5.02971	FDn	270198	+-	1034.9	M	0.1	0.04	0.99
Res	7	21	f	0.0262	+-	0.002289	R	110.624	+-	4.57315	FDn	296788	+-	1155.76	M	0.11	0.04	0.99
Res	8	21	f	0.0196	+-	0.00198	R	111.637	+-	5.25494	FDn	277128	+-	1264.53	M	0.13	0.05	0.99
Res	9	21	f	0.023	+-	0.002145	R	116.272	+-	4.58074	FDn	271610	+-	1277.2	M	0.15	0.06	0.99
Res	10	21	f	0.0218	+-	0.002088	R	126.218	+-	4.07964	FDn	263901	+-	1164.24	M	0.16	0.06	0.98
Res	11	21	f	0.0192	+-	0.00196	R	116.187	+-	4.95823	FDn	259952	+-	539.249	M	0.18	0.07	0.98
Res	12	21	f	0.02	+-	0.002	R	122.216	+-	5.16606	FDn	270390	+-	615.96	M	0.19	0.07	0.98
Res	13	21	f	0.0166	+-	0.001822	R	115.95	+-	5.39364	FDn	260386	+-	634.804	M	0.21	0.08	0.97
Res	14	21	f	0.0162	+-	0.0018	R	121.694	+-	5.34189	FDn	233956	+-	646.601	M	0.23	0.09	0.97
Res	15	21	f	0.018	+-	0.001897	R	116.335	+-	4.87205	FDn	248341	+-	581.067	M	0.24	0.09	0.97
Res	16	21	f	0.0206	+-	0.00203	R	115.385	+-	4.97616	FDn	275322	+-	458.751	M	0.26	0.1	0.96
Res	17	21	f	0.0134	+-	0.001637	R	124.059	+-	5.92327	FDn	188137	+-	1063.39	M	0.27	0.1	0.96
Res	18	21	f	0.0112	+-	0.001497	R	114.625	+-	6.98674	FDn	190051	+-	309.014	M	0.29	0.11	0.95
Res	19	21	f	0.0198	+-	0.00199	R	113.105	+-	5.32545	FDn	269368	+-	1295.39	M	0.3	0.12	0.95
Res	20	21	f	0.0188	+-	0.001939	R	118.069	+-	5.09431	FDn	260094	+-	648.283	M	0.32	0.12	0.94
Res	21	21	f	0.0148	+-	0.00172	R	116.278	+-	5.8781	FDn	222003	+-	870.937	M	0.33	0.13	0.93
Res	22	21	f	0.0114	+-	0.00151	R	126.197	+-	6.21063	FDn	177232	+-	912.646	M	0.35	0.13	0.93
Res	23	21	f	0.0136	+-	0.001649	R	108.582	+-	6.72003	FDn	197874	+-	586.537	M	0.36	0.14	0.92
Res	24	21	f	0.0148	+-	0.00172	R	109.907	+-	6.18484	FDn	238992	+-	604.486	M	0.38	0.15	0.91
Res	25	21	f	0.0128	+-	0.0016	R	129.545	+-	6.29667	FDn	220695	+-	949.63	M	0.39	0.15	0.91
Res	26	21	f	0.0116	+-	0.001523	R	113.547	+-	7.27342	FDn	185994	+-	776.064	M	0.41	0.16	0.9
Res	27	21	f	0.0096	+-	0.001386	R	123.085	+-	6.71905	FDn	166890	+-	518.722	M	0.42	0.16	0.89
Res	28	21	f	0.0142	+-	0.001685	R	129.846	+-	6.66307	FDn	181536	+-	451.577	M	0.44	0.17	0.88
Res	29	21	f	0.0138	+-	0.001661	R	114.945	+-	6.19754	FDn	212730	+-	881.312	M	0.45	0.17	0.87
Res	30	21	f	0.0158	+-	0.001778	R	116.52	+-	6.00096	FDn	224662	+-	667.327	M	0.47	0.18	0.87
Res	31	21	f	0.0154	+-	0.001755	R	122.462	+-	4.81877	FDn	229262	+-	483.05	M	0.48	0.18	0.86
Res	32	21	f	0.0174	+-	0.001865	R	118.549	+-	5.21157	FDn	252808	+-	1479.95	M	0.49	0.19	0.85
Res	33	21	f	0.0172	+-	0.001855	R	118.121	+-	5.17784	FDn	264373	+-	366.074	M	0.51	0.2	0.84
Res	34	21	f	0.0154	+-	0.001755	R	116.639	+-	5.14056	FDn	269039	+-	1146.61	M	0.52	0.2	0.83
Res	35	21	f	0.023	+-	0.002145	R	115.338	+-	4.21546	FDn	281119	+-	503.754	M	0.54	0.21	0.82
Res	36	21	f	0.0098	+-	0.0014	R	127.919	+-	7.00168	FDn	174507	+-	836.896	M	0.55	0.21	0.81
Res	37	21	f	0.0062	+-	0.001114	R	119.217	+-	9.17839	FDn	82451	+-	419.456	M	0.56	0.22	0.8
Res	38	21	f	0.0026	+-	0.000721	R	111.273	+-	14.2929	FDn	74046	+-	296.087	M	0.57	0.22	0.79
Res	39	21	f	0.007	+-	0.001183	R	118.057	+-	8.51912	FDn	113169	+-	592.075	M	0.59	0.23	0.78
Res	40	21	f	0.0144	+-	0.001697	R	121.306	+-	6.26998	FDn	233618	+-	720.604	M	0.6	0.23	0.77
Res	41	21	f	0.0162	+-	0.0018	R	120.689	+-	5.26932	FDn	278558	+-	858.504	M	0.61	0.24	0.75
Res	42	21	f	0.0186	+-	0.001929	R	124.024	+-	4.99012	FDn	272818	+-	776.512	M	0.62	0.24	0.74
Res	43	21	f	0.0146	+-	0.001709	R	116.386	+-	6.18877	FDn	235900	+-	345.55	M	0.64	0.24	0.73
Res	44	21	f	0.0152	+-	0.001744	R	117.62	+-	5.80718	FDn	246600	+-	551.391	M	0.65	0.25	0.72
Res	45	21	f	0.0186	+-	0.001929	R	122.582	+-	5.16732	FDn	274525	+-	1327.26	M	0.66	0.25	0.71
Res	46	21	f	0.0088	+-	0.001327	R	113.695	+-	9.08975	FDn	177144	+-	651.786	M	0.67	0.26	0.69
Res	47	21	f	0.006	+-	0.001095	R	116.84	+-	9.20105	FDn	119403	+-	455.778	M	0.68	0.26	0.68
Res	48	21	f	0.012	+-	0.001549	R	115.179	+-	6.33916	FDn	183477	+-	647.043	M	0.69	0.27	0.67
Res	49	21	f	0.0138	+-	0.001661	R	120.792	+-	6.08228	FDn	257266	+-	339.612	M	0.7	0.27	0.66
Res	50	21	f	0.0136	+-	0.001649	R	120.491	+-	5.74861	FDn	240225	+-	2269.82	M	0.72	0.27	0.64
Res	51	21	f	0.0098	+-	0.0014	R	129.94	+-	7.07729	FDn	218760	+-	702.14	M	0.73	0.28	0.63
Res	52	21	f	0.0134	+-	0.001637	R	126.734	+-	5.36916	FDn	258221	+-	997.338	M	0.74	0.28	0.62
Res	53	21	f	0.0214	+-	0.002069	R	112.222	+-	4.55826	FDn	260971	+-	777.141	M	0.75	0.29	0.6
Res	54	21	f	0.0148	+-	0.00172	R	115.719	+-	5.46094	FDn	249037	+-	553.725	M	0.76	0.29	0.59
Res	55	21	f	0.0112	+-	0.001497	R	125.094	+-	6.13461	FDn	243640	+-	767.779	M	0.76	0.29	0.57
Res	56	21	f	0.0098	+-	0.0014	R	109.484	+-	7.27275	FDn	205328	+-	635.347	M	0.77	0.3	0.56
Res	57	21	f	0.0094	+-	0.001371	R	123.202	+-	7.22022	FDn	164202	+-	1596.64	M	0.78	0.3	0.54
Res	58	21	f	0.0066	+-	0.001149	R	124.621	+-	8.04858	FDn	131307	+-	923.739	M	0.79	0.3	0.53
Res	59	21	f	0.0046	+-	0.000959	R	101.486	+-	11.423	FDn	85705.8	+-	287.941	M	0.8	0.31	0.52
Res	60	21	f	0.0038	+-	0.000872	R	131.13	+-	11.8059	FDn	74790	+-	574.053	M	0.81	0.31	0.5
Res	61	21	f	0.005	+-	0.001	R	115.557	+-	11.6354	FDn	85389.2	+-	402.891	M	0.82	0.31	0.48
Res	62	21	f	0.0036	+-	0.000849	R	119.514	+-	12.6186	FDn	110521	+-	875.99	M	0.82	0.32	0.47
Res	63	21	f	0.0098	+-	0.0014	R	104.525	+-	8.31512	FDn	228400	+-	373.531	M	0.83	0.32	0.45
Res	64	21	f	0.0152	+-	0.001744	R	114.164	+-	5.5007	FDn	283287	+-	587.849	M	0.84	0.32	0.44
Res	65	21	f	0.0124	+-	0.001575	R	113.53	+-	5.85119	FDn	256644	+-	558.48	M	0.85	0.32	0.42
Res	66	21	f	0.0108	+-	0.00147	R	116.599	+-	7.20185	FDn	216852	+-	900.553	M	0.85	0.33	0.41
Res	67	21	f	0.0108	+-	0.00147	R	122.086	+-	7.04308	FDn	200110	+-	930.601	M	0.86	0.33	0.39
Res	68	21	f	0.014	+-	0.001673	R	110.822	+-	6.80215	FDn	283115	+-	986.738	M	0.87	0.33	0.37
Res	69	21	f	0.01	+-	0.001414	R	130.403	+-	6.76095	FDn	202200	+-	583.905	M	0.87	0.33	0.36
Res	70	21	f	0.007	+-	0.001183	R	101.19	+-	9.49813	FDn	150489	+-	524.619	M	0.88	0.34	0.34
Res	71	21	f	0.009	+-	0.001342	R	116.648	+-	7.87259	FDn	164986	+-	831.07	M	0.88	0.34	0.33
Res	72	21	f	0.0126	+-	0.001587	R	102.381	+-	7.88114	FDn	238480	+-	459.727	M	0.89	0.34	0.31
Res	73	21	f	0.0116	+-	0.001523	R	99.1244	+-	7.44	FDn	259620	+-	528.818	M	0.89	0.34	0.29
Res	74	21	f	0.0132	+-	0.001625	R	120.821	+-	6.54694	FDn	246141	+-	1900.69	M	0.9	0.34	0.28
Res	75	21	f	0.0142	+-	0.001685	R	110.776	+-	6.7178	FDn	254464	+-	1256.64	M	0.9	0.35	0.26
Res	76	21	f	0.0114	+-	0.00151	R	108.751	+-	7.28118	FDn	250799	+-	717.23	M	0.91	0.35	0.24
Res	77	21	f	0.0114	+-	0.00151	R	119.349	+-	7.16	FDn	242519	+-	961.726	M	0.91	0.35	0.22
Res	78	21	f	0.0066	+-	0.001149	R	112.989	+-	11.3528	FDn	175493	+-	797.097	M	0.91	0.35	0.21
Res	79	21	f	0.0034	+-	0.000825	R	114.072	+-	10.8122	FDn	95927.2	+-	247.852	M	0.92	0.35	0.19
Res	80	21	f	0.0034	+-	0.000825	R	116.921	+-	14.299	FDn	117141	+-	1010.05	M	0.92	0.35	0.17
Res	81	21	f	0.0074	+-	0.001217	R	104.083	+-	9.02706	FDn	150668	+-	551.558	M	0.92	0.35	0.16
Res	82	21	f	0.0072	+-	0.0012	R	121.689	+-	8.39172	FDn	156368	+-	909.482	M	0.92	0.35	0.14
Res	83	21	f	0.007	+-	0.001183	R	117.807	+-	8.58095	FDn	158314	+-	557.017	M	0.93	0.36	0.12
Res	84	21	f	0.0076	+-	0.001233	R	102.168	+-	9.72836	FDn	172053	+-	704.962	M	0.93	0.36	0.1
Res	85	21	f	0.0102	+-	0.001428	R	107.483	+-	7.67591	FDn	213895	+-	959.163	M	0.93	0.36	0.09
Res	86	21	f	0.0094	+-	0.001371	R	106.178	+-	8.66016	FDn	197655	+-	998.705	M	0.93	0.36	0.07
Res	87	21	f	0.0074	+-	0.001217	R	103.278	+-	9.62933	FDn	158114	+-	530.338	M	0.93	0.36	0.05
Res	88	21	f	0.0018	+-	0.0006	R	62.7198	+-	24.1131	FDn	52787.2	+-	502.152	M	0.93	0.36	0.03
Res	89	21	f	0	+-	0.0002	R	0	+-	0	FDn	244.889	+-	0.753682	M	0.93	0.36	0.02
Res	0	22	f	0.0012	+-	0.00049	R	76.7729	+-	13.9176	FDn	20228.1	+-	205.054	M	0	0	1
Res	1	22	f	0.0008	+-	0.0004	R	141.761	+-	16.6917	FDn	21222.2	+-	113.724	M	0.02	0.01	1
Res	2	22	f	0.0018	+-	0.0006	R	128.373	+-	14.7866	FDn	35932.5	+-	521.548	M	0.03	0.01	1
Res	3	22	f	0.0056	+-	0.001058	R	107.963	+-	9.90911	FDn	83321.2	+-	823.074	M	0.05	0.02	1
Res	4	22	f	0.0094	+-	0.001371	R	128.291	+-	7.80632	FDn	152366	+-	700.27	M	0.06	0.03	1
Res	5	22	f	0.0184	+-	0.001918	R	122.741	+-	5.01687	FDn	225737	+-	760.705	M	0.08	0.03	1
Res	6	22	f	0.0222	+-	0.002107	R	106.124	+-	4.5711	FDn	273735	+-	903.071	M	0.1	0.04	0.99
Res	7	22	f	0.0238	+-	0.002182	R	108.373	+-	4.66267	FDn	276970	+-	2330.3	M	0.11	0.05	0.99
Res	8	22	f	0.022	+-	0.002098	R	107.802	+-	4.669	FDn	271112	+-	1026.41	M	0.13	0.05	0.99
Res	9	22	f	0.023	+-	0.002145	R	119.41	+-	4.38542	FDn	274218	+-	519.348	M	0.15	0.06	0.99
Res	10	22	f	0.0194	+-	0.00197	R	118.081	+-	5.52437	FDn	265913	+-	550.079	M	0.16	0.07	0.98
Res	11	22	f	0.0212	+-	0.002059	R	124.68	+-	4.54466	FDn	257895	+-	607.865	M	0.18	0.07	0.98
Res	12	22	f	0.0208	+-	0.00204	R	110.641	+-	5.10707	FDn	258302	+-	1267.68	M	0.19	0.08	0.98
Res	13	22	f	0.0186	+-	0.001929	R	124.174	+-	5.06799	FDn	249475	+-	1428.38	M	0.21	0.08	0.97
Res	14	22	f	0.0166	+-	0.001822	R	118.623	+-	5.26167	FDn	223250	+-	791.479	M	0.22	0.09	0.97
Res	15	22	f	0.0204	+-	0.00202	R	118.77	+-	4.85738	FDn	252453	+-	684.836	M	0.24	0.1	0.97
Res	16	22	f	0.018	+-	0.001897	R	123.802	+-	5.26668	FDn	275384	+-	675.057	M	0.26	0.1	0.96
Res	17	22	f	0.0116	+-	0.001523	R	128.055	+-	5.43475	FDn	188000	+-	584.853	M	0.27	0.11	0.96
Res	18	22	f	0.0166	+-	0.001822	R	115.395	+-	5.32876	FDn	185504	+-	459.764	M	0.29	0.12	0.95
Res	19	22	f	0.018	+-	0.001897	R	112.813	+-	5.12209	FDn	253801	+-	1002.32	M	0.3	0.12	0.95
[truncated: 2,140 more rows]
